# Supplementary material for: Protocol: what are the ethnic inequities in care outcomes related to haematological malignancies, treated with transplant/cellular therapies, in the UK? A systematic review
Source: BMJ Open. 2025 May 21;15(5):e099354. doi: 10.1136/bmjopen-2025-099354 (PMC12096984; doi:10.1136/bmjopen-2025-099354)
Supplement: online supplemental file 2 [file bmjopen-15-5-s002.zip]

Archive with 10 entries (10 files):
- searches/campbell.txt
- searches/cochrane.txt
- searches/epistomonikas.txt
- searches/healthEvidence.txt
- searches/openGrey.txt
- searches/ovidEBMR.txt
- searches/proquest.txt
- searches/pubmed.txt
- searches/scopus.txt
- searches/webOfScience.txt
