# Supplementary material for: Protocol: what are the ethnic inequities in care outcomes related to haematological malignancies, treated with transplant/cellular therapies, in the UK? A systematic review
Source: BMJ Open. 2025 May 21;15(5):e099354. doi: 10.1136/bmjopen-2025-099354 (PMC12096984; doi:10.1136/bmjopen-2025-099354)
Supplement: online supplemental file 2 [file bmjopen-15-5-s002.zip › searches/healthEvidence.txt]

# Search 1
("blood cancer" OR "blood cancers" OR "blood malignancy" OR "blood malignancies" OR "blood neplasm" OR "blood neoplasms" OR "blood tumor" OR "blood tumour" OR "blood tumors" OR "blood tumours" OR "haematological cancer" OR "haematological cancers" OR "haematological malignancy" OR "haematological malignancies" OR "haematological neplasm" OR "haematological neoplasms" OR "haematological tumor" OR "haematological tumour" OR "haematological tumors" OR "haematological tumours" OR "hematological cancer" OR "hematological cancers" OR "hematological malignancy" OR "hematological malignancies" OR "hematological neplasm" OR "hematological neoplasms" OR "hematological tumor" OR "hematological tumour" OR "hematological tumors" OR "hematological tumours" OR "liquid cancer" OR "liquid cancers" OR "liquid malignancy" OR "liquid malignancies" OR "liquid neplasm" OR "liquid neoplasms" OR "liquid tumor" OR "liquid tumour" OR "liquid tumors" OR "liquid tumours" OR "myeloma cancer" OR "myeloma cancers" OR "myeloma malignancy" OR "myeloma malignancies" OR "myeloma neplasm" OR "myeloma neoplasms" OR "myeloma tumor" OR "myeloma tumour" OR "myeloma tumors" OR "myeloma tumours" OR "myelo cancer" OR "myelo cancers" OR "myelo malignancy" OR "myelo malignancies" OR "myelo neplasm" OR "myelo neoplasms" OR "myelo tumor" OR "myelo tumour" OR "myelo tumors" OR "myelo tumours" OR "myelomas cancer" OR "myelomas cancers" OR "myelomas malignancy" OR "myelomas malignancies" OR "myelomas neplasm" OR "myelomas neoplasms" OR "myelomas tumor" OR "myelomas tumour" OR "myelomas tumors" OR "myelomas tumours") AND  ( ( ethnicity OR ethnic OR ethnicities OR ethnics OR race OR races OR racial OR racism OR multicultural OR "multi cultural" OR "cultural multi" OR crosscultural OR "cross cultural" OR "cultural cross" OR transcultural OR "trans cultural" OR "cultural trans" ) OR ( bame OR bames OR black OR blacks OR continental OR continentals OR hispanic OR hispanics OR native OR natives OR oceanic OR oceanics OR asian OR asians OR indian OR indians OR pakistani OR pakistanis OR bangladeshi OR bangladeshis OR chinese OR african OR africans OR caribbean OR caribbeans OR welsh OR scottish OR irish OR gypsy OR gypsies OR traveller OR travellers OR romanian OR roma OR romanians OR romas OR arabian OR arab OR arabs OR arabians OR filipino OR filipinos OR indian OR indians OR showman OR showmen OR showwoman OR showwomen OR "show man" OR "show men" OR "man show" OR "men show" OR "show woman" OR "show women" OR "woman show" OR "women show" ) ) 

# Search 2
("cancer blood" OR "cancers blood" OR "malignancy blood" OR "malignancies blood" OR "neplasm blood" OR "neoplasms blood" OR "tumor blood" OR "tumour blood" OR "tumors blood" OR "tumours blood" OR "cancer haematological" OR "cancers haematological" OR "malignancy haematological" OR "malignancies haematological" OR "neplasm haematological" OR "neoplasms haematological" OR "tumor haematological" OR "tumour haematological" OR "tumors haematological" OR "tumours haematological" OR "cancer hematological" OR "cancers hematological" OR "malignancy hematological" OR "malignancies hematological" OR "neplasm hematological" OR "neoplasms hematological" OR "tumor hematological" OR "tumour hematological" OR "tumors hematological" OR "tumours hematological" OR "cancer liquid" OR "cancers liquid" OR "malignancy liquid" OR "malignancies liquid" OR "neplasm liquid" OR "neoplasms liquid" OR "tumor liquid" OR "tumour liquid" OR "tumors liquid" OR "tumours liquid" OR "cancer myeloma" OR "cancers myeloma" OR "malignancy myeloma" OR "malignancies myeloma" OR "neplasm myeloma" OR "neoplasms myeloma" OR "tumor myeloma" OR "tumour myeloma" OR "tumors myeloma" OR "tumours myeloma" OR "cancer myelo" OR "cancers myelo" OR "malignancy myelo" OR "malignancies myelo" OR "neplasm myelo" OR "neoplasms myelo" OR "tumor myelo" OR "tumour myelo" OR "tumors myelo" OR "tumours myelo" OR "cancer myelomas" OR "cancers myelomas" OR "malignancy myelomas" OR "malignancies myelomas" OR "neplasm myelomas" OR "neoplasms myelomas" OR "tumor myelomas" OR "tumour myelomas" OR "tumors myelomas" OR "tumours myelomas") AND  ( ( ethnicity OR ethnic OR ethnicities OR ethnics OR race OR races OR racial OR racism OR multicultural OR "multi cultural" OR "cultural multi" OR crosscultural OR "cross cultural" OR "cultural cross" OR transcultural OR "trans cultural" OR "cultural trans" ) OR ( bame OR bames OR black OR blacks OR continental OR continentals OR hispanic OR hispanics OR native OR natives OR oceanic OR oceanics OR asian OR asians OR indian OR indians OR pakistani OR pakistanis OR bangladeshi OR bangladeshis OR chinese OR african OR africans OR caribbean OR caribbeans OR welsh OR scottish OR irish OR gypsy OR gypsies OR traveller OR travellers OR romanian OR roma OR romanians OR romas OR arabian OR arab OR arabs OR arabians OR filipino OR filipinos OR indian OR indians OR showman OR showmen OR showwoman OR showwomen OR "show man" OR "show men" OR "man show" OR "men show" OR "show woman" OR "show women" OR "woman show" OR "women show" ) ) 

# Search 3
(leukemia OR leukaemia OR leukemias OR leukaemias OR lymphoma OR lymphomas OR "lymphoma Hodgkins" OR "lymphoma Hodgkin" OR "lymphoma mature highgrade bcell" OR "lymphoma mature highgrade bcells" OR "lymphoma mature highgrade b cell" OR "lymphoma mature highgrade b cells" OR "lymphoma mature highgrade cell b" OR "lymphoma mature highgrade cells b" OR "lymphoma mature high grade bcell" OR "lymphoma mature high grade bcells" OR "lymphoma mature high grade b cell" OR "lymphoma mature high grade b cells" OR "lymphoma mature high grade cell b" OR "lymphoma mature high grade cells b" OR "lymphoma mature grade high bcell" OR "lymphoma mature grade high bcells" OR "lymphoma mature grade high b cell" OR "lymphoma mature grade high b cells" OR "lymphoma mature grade high cell b" OR "lymphoma mature grade high cells b" OR "lymphoma mature aggressive bcell" OR "lymphoma mature aggressive bcells" OR "lymphoma mature aggressive b cell" OR "lymphoma mature aggressive b cells" OR "lymphoma mature aggressive cell b" OR "lymphoma mature aggressive cells b" OR "lymphoma highgrade mature bcell" OR "lymphoma highgrade mature bcells" OR "lymphoma highgrade mature b cell" OR "lymphoma highgrade mature b cells" OR "lymphoma highgrade mature cell b" OR "lymphoma highgrade mature cells b" OR "lymphoma high grade mature bcell" OR "lymphoma high grade mature bcells" OR "lymphoma high grade mature b cell" OR "lymphoma high grade mature b cells" OR "lymphoma high grade mature cell b" OR "lymphoma high grade mature cells b" OR "lymphoma grade high mature bcell" OR "lymphoma grade high mature bcells" OR "lymphoma grade high mature b cell" OR "lymphoma grade high mature b cells" OR "lymphoma grade high mature cell b" OR "lymphoma grade high mature cells b" OR "lymphoma aggressive mature bcell" OR "lymphoma aggressive mature bcells" OR "lymphoma aggressive mature b cell" OR "lymphoma aggressive mature b cells" OR "lymphoma aggressive mature cell b" OR "lymphoma aggressive mature cells b" OR "lymphoma highgrade bcell" OR "lymphoma highgrade bcells" OR "lymphoma highgrade b cell" OR "lymphoma highgrade b cells" OR "lymphoma highgrade cell b" OR "lymphoma highgrade cells b" OR "lymphoma high grade bcell" OR "lymphoma high grade bcells" OR "lymphoma high grade b cell" OR "lymphoma high grade b cells" OR "lymphoma high grade cell b" OR "lymphoma high grade cells b" OR "lymphoma grade high bcell" OR "lymphoma grade high bcells") AND  ( ( ethnicity OR ethnic OR ethnicities OR ethnics OR race OR races OR racial OR racism OR multicultural OR "multi cultural" OR "cultural multi" OR crosscultural OR "cross cultural" OR "cultural cross" OR transcultural OR "trans cultural" OR "cultural trans" ) OR ( bame OR bames OR black OR blacks OR continental OR continentals OR hispanic OR hispanics OR native OR natives OR oceanic OR oceanics OR asian OR asians OR indian OR indians OR pakistani OR pakistanis OR bangladeshi OR bangladeshis OR chinese OR african OR africans OR caribbean OR caribbeans OR welsh OR scottish OR irish OR gypsy OR gypsies OR traveller OR travellers OR romanian OR roma OR romanians OR romas OR arabian OR arab OR arabs OR arabians OR filipino OR filipinos OR indian OR indians OR showman OR showmen OR showwoman OR showwomen OR "show man" OR "show men" OR "man show" OR "men show" OR "show woman" OR "show women" OR "woman show" OR "women show" ) ) 

# Search 4
("lymphoma grade high b cell" OR "lymphoma grade high b cells" OR "lymphoma grade high cell b" OR "lymphoma grade high cells b" OR "lymphoma aggressive bcell" OR "lymphoma aggressive bcells" OR "lymphoma aggressive b cell" OR "lymphoma aggressive b cells" OR "lymphoma aggressive cell b" OR "lymphoma aggressive cells b" OR "lymphoma bcell mature highgrade" OR "lymphoma bcells mature highgrade" OR "lymphoma b cell mature highgrade" OR "lymphoma b cells mature highgrade" OR "lymphoma cell b mature highgrade" OR "lymphoma cells b mature highgrade" OR "lymphoma bcell mature high grade" OR "lymphoma bcells mature high grade" OR "lymphoma b cell mature high grade" OR "lymphoma b cells mature high grade" OR "lymphoma cell b mature high grade" OR "lymphoma cells b mature high grade" OR "lymphoma bcell mature grade high" OR "lymphoma bcells mature grade high" OR "lymphoma b cell mature grade high" OR "lymphoma b cells mature grade high" OR "lymphoma cell b mature grade high" OR "lymphoma cells b mature grade high" OR "lymphoma bcell mature aggressive" OR "lymphoma bcells mature aggressive" OR "lymphoma b cell mature aggressive" OR "lymphoma b cells mature aggressive" OR "lymphoma cell b mature aggressive" OR "lymphoma cells b mature aggressive" OR "lymphoma bcell highgrade mature" OR "lymphoma bcells highgrade mature" OR "lymphoma b cell highgrade mature" OR "lymphoma b cells highgrade mature" OR "lymphoma cell b highgrade mature" OR "lymphoma cells b highgrade mature" OR "lymphoma bcell high grade mature" OR "lymphoma bcells high grade mature" OR "lymphoma b cell high grade mature" OR "lymphoma b cells high grade mature" OR "lymphoma cell b high grade mature" OR "lymphoma cells b high grade mature" OR "lymphoma bcell grade high mature" OR "lymphoma bcells grade high mature" OR "lymphoma b cell grade high mature" OR "lymphoma b cells grade high mature" OR "lymphoma cell b grade high mature" OR "lymphoma cells b grade high mature" OR "lymphoma bcell aggressive mature" OR "lymphoma bcells aggressive mature" OR "lymphoma b cell aggressive mature" OR "lymphoma b cells aggressive mature" OR "lymphoma cell b aggressive mature" OR "lymphoma cells b aggressive mature" OR "lymphoma bcell highgrade" OR "lymphoma bcells highgrade" OR "lymphoma b cell highgrade" OR "lymphoma b cells highgrade" OR "lymphoma cell b highgrade" OR "lymphoma cells b highgrade" OR "lymphoma bcell high grade" OR "lymphoma bcells high grade" OR "lymphoma b cell high grade" OR "lymphoma b cells high grade" OR "lymphoma cell b high grade" OR "lymphoma cells b high grade") AND  ( ( ethnicity OR ethnic OR ethnicities OR ethnics OR race OR races OR racial OR racism OR multicultural OR "multi cultural" OR "cultural multi" OR crosscultural OR "cross cultural" OR "cultural cross" OR transcultural OR "trans cultural" OR "cultural trans" ) OR ( bame OR bames OR black OR blacks OR continental OR continentals OR hispanic OR hispanics OR native OR natives OR oceanic OR oceanics OR asian OR asians OR indian OR indians OR pakistani OR pakistanis OR bangladeshi OR bangladeshis OR chinese OR african OR africans OR caribbean OR caribbeans OR welsh OR scottish OR irish OR gypsy OR gypsies OR traveller OR travellers OR romanian OR roma OR romanians OR romas OR arabian OR arab OR arabs OR arabians OR filipino OR filipinos OR indian OR indians OR showman OR showmen OR showwoman OR showwomen OR "show man" OR "show men" OR "man show" OR "men show" OR "show woman" OR "show women" OR "woman show" OR "women show" ) ) 

# Search 5
("lymphoma bcell grade high" OR "lymphoma bcells grade high" OR "lymphoma b cell grade high" OR "lymphoma b cells grade high" OR "lymphoma cell b grade high" OR "lymphoma cells b grade high" OR "lymphoma bcell aggressive" OR "lymphoma bcells aggressive" OR "lymphoma b cell aggressive" OR "lymphoma b cells aggressive" OR "lymphoma cell b aggressive" OR "lymphoma cells b aggressive" OR "lymphoma burkitt" OR "lymphoma peripheral tcell" OR "lymphoma peripheral tcells" OR "lymphoma peripheral t cell" OR "lymphoma peripheral t cells" OR "lymphoma peripheral cell t" OR "lymphoma peripheral cells t" OR "lymphoma tcell peripheral" OR "lymphoma tcells peripheral" OR "lymphoma t cell peripheral" OR "lymphoma t cells peripheral" OR "lymphoma cell t peripheral" OR "lymphoma cells t peripheral" OR "lymphoma large bcell diffuse" OR "lymphoma large bcell primary mediastinal" OR "lymphoma large bcell mediastinal primary" OR "lymphoma large bcells diffuse" OR "lymphoma large bcells primary mediastinal" OR "lymphoma large bcells mediastinal primary" OR "lymphoma large b cell diffuse" OR "lymphoma large b cell primary mediastinal" OR "lymphoma large b cell mediastinal primary" OR "lymphoma large b cells diffuse" OR "lymphoma large b cells primary mediastinal" OR "lymphoma large b cells mediastinal primary" OR "lymphoma large cell b diffuse" OR "lymphoma large cell b primary mediastinal" OR "lymphoma large cell b mediastinal primary" OR "lymphoma large cells b diffuse" OR "lymphoma large cells b primary mediastinal" OR "lymphoma large cells b mediastinal primary" OR "lymphoma bcell large diffuse" OR "lymphoma bcell large primary mediastinal" OR "lymphoma bcell large mediastinal primary" OR "lymphoma bcells large diffuse" OR "lymphoma bcells large primary mediastinal" OR "lymphoma bcells large mediastinal primary" OR "lymphoma b cell large diffuse" OR "lymphoma b cell large primary mediastinal" OR "lymphoma b cell large mediastinal primary" OR "lymphoma b cells large diffuse" OR "lymphoma b cells large primary mediastinal" OR "lymphoma b cells large mediastinal primary" OR "lymphoma cell b large diffuse" OR "lymphoma cell b large primary mediastinal" OR "lymphoma cell b large mediastinal primary" OR "lymphoma cells b large diffuse" OR "lymphoma cells b large primary mediastinal" OR "lymphoma cells b large mediastinal primary" OR "lymphoma diffuse large bcell" OR "lymphoma primary mediastinal large bcell" OR "lymphoma mediastinal primary large bcell" OR "lymphoma diffuse large bcells" OR "lymphoma primary mediastinal large bcells" OR "lymphoma mediastinal primary large bcells" OR "lymphoma diffuse large b cell" OR "lymphoma primary mediastinal large b cell" OR "lymphoma mediastinal primary large b cell") AND  ( ( ethnicity OR ethnic OR ethnicities OR ethnics OR race OR races OR racial OR racism OR multicultural OR "multi cultural" OR "cultural multi" OR crosscultural OR "cross cultural" OR "cultural cross" OR transcultural OR "trans cultural" OR "cultural trans" ) OR ( bame OR bames OR black OR blacks OR continental OR continentals OR hispanic OR hispanics OR native OR natives OR oceanic OR oceanics OR asian OR asians OR indian OR indians OR pakistani OR pakistanis OR bangladeshi OR bangladeshis OR chinese OR african OR africans OR caribbean OR caribbeans OR welsh OR scottish OR irish OR gypsy OR gypsies OR traveller OR travellers OR romanian OR roma OR romanians OR romas OR arabian OR arab OR arabs OR arabians OR filipino OR filipinos OR indian OR indians OR showman OR showmen OR showwoman OR showwomen OR "show man" OR "show men" OR "man show" OR "men show" OR "show woman" OR "show women" OR "woman show" OR "women show" ) ) 

# Search 6
("lymphoma diffuse large b cells" OR "lymphoma primary mediastinal large b cells" OR "lymphoma mediastinal primary large b cells" OR "lymphoma diffuse large cell b" OR "lymphoma primary mediastinal large cell b" OR "lymphoma mediastinal primary large cell b" OR "lymphoma diffuse large cells b" OR "lymphoma primary mediastinal large cells b" OR "lymphoma mediastinal primary large cells b" OR "lymphoma diffuse bcell large" OR "lymphoma primary mediastinal bcell large" OR "lymphoma mediastinal primary bcell large" OR "lymphoma diffuse bcells large" OR "lymphoma primary mediastinal bcells large" OR "lymphoma mediastinal primary bcells large" OR "lymphoma diffuse b cell large" OR "lymphoma primary mediastinal b cell large" OR "lymphoma mediastinal primary b cell large" OR "lymphoma diffuse b cells large" OR "lymphoma primary mediastinal b cells large" OR "lymphoma mediastinal primary b cells large" OR "lymphoma diffuse cell b large" OR "lymphoma primary mediastinal cell b large" OR "lymphoma mediastinal primary cell b large" OR "lymphoma diffuse cells b large" OR "lymphoma primary mediastinal cells b large" OR "lymphoma mediastinal primary cells b large" OR "lymphoma follicular" OR "lymphoma mantle cell" OR "lymphoma mantle cells" OR "lymphoma cell mantle" OR "lymphoma cells mantle" OR "lymphoma lymphoblastic" OR "lymphoma anaplastic large cell" OR "lymphoma anaplastic large cells" OR "lymphoma anaplastic cell large" OR "lymphoma anaplastic cells large" OR "lymphoma anaplastic largecell" OR "lymphoma anaplastic largecells" OR "lymphoma large cell anaplastic" OR "lymphoma large cells anaplastic" OR "lymphoma cell large anaplastic" OR "lymphoma cells large anaplastic" OR "lymphoma largecell anaplastic" OR "lymphoma largecells anaplastic" OR "lymphoma primary CNS" OR "lymphoma primary central nervous system" OR "lymphoma primary nervous central system" OR "lymphoma primary system central nervous" OR "lymphoma primary system nervous central" OR "lymphoma CNS primary" OR "lymphoma central nervous system primary" OR "lymphoma nervous central system primary" OR "lymphoma system central nervous primary" OR "lymphoma system nervous central primary" OR "lymphoma lymphoplasmacytic" OR "lymphoma small lymphocytic" OR "lymphoma lymphocytic small" OR "lymphomas Hodgkins" OR "lymphomas Hodgkin" OR "lymphomas mature highgrade bcell" OR "lymphomas mature highgrade bcells" OR "lymphomas mature highgrade b cell" OR "lymphomas mature highgrade b cells" OR "lymphomas mature highgrade cell b" OR "lymphomas mature highgrade cells b" OR "lymphomas mature high grade bcell" OR "lymphomas mature high grade bcells" OR "lymphomas mature high grade b cell" OR "lymphomas mature high grade b cells") AND  ( ( ethnicity OR ethnic OR ethnicities OR ethnics OR race OR races OR racial OR racism OR multicultural OR "multi cultural" OR "cultural multi" OR crosscultural OR "cross cultural" OR "cultural cross" OR transcultural OR "trans cultural" OR "cultural trans" ) OR ( bame OR bames OR black OR blacks OR continental OR continentals OR hispanic OR hispanics OR native OR natives OR oceanic OR oceanics OR asian OR asians OR indian OR indians OR pakistani OR pakistanis OR bangladeshi OR bangladeshis OR chinese OR african OR africans OR caribbean OR caribbeans OR welsh OR scottish OR irish OR gypsy OR gypsies OR traveller OR travellers OR romanian OR roma OR romanians OR romas OR arabian OR arab OR arabs OR arabians OR filipino OR filipinos OR indian OR indians OR showman OR showmen OR showwoman OR showwomen OR "show man" OR "show men" OR "man show" OR "men show" OR "show woman" OR "show women" OR "woman show" OR "women show" ) ) 

# Search 7
("lymphomas mature high grade cell b" OR "lymphomas mature high grade cells b" OR "lymphomas mature grade high bcell" OR "lymphomas mature grade high bcells" OR "lymphomas mature grade high b cell" OR "lymphomas mature grade high b cells" OR "lymphomas mature grade high cell b" OR "lymphomas mature grade high cells b" OR "lymphomas mature aggressive bcell" OR "lymphomas mature aggressive bcells" OR "lymphomas mature aggressive b cell" OR "lymphomas mature aggressive b cells" OR "lymphomas mature aggressive cell b" OR "lymphomas mature aggressive cells b" OR "lymphomas highgrade mature bcell" OR "lymphomas highgrade mature bcells" OR "lymphomas highgrade mature b cell" OR "lymphomas highgrade mature b cells" OR "lymphomas highgrade mature cell b" OR "lymphomas highgrade mature cells b" OR "lymphomas high grade mature bcell" OR "lymphomas high grade mature bcells" OR "lymphomas high grade mature b cell" OR "lymphomas high grade mature b cells" OR "lymphomas high grade mature cell b" OR "lymphomas high grade mature cells b" OR "lymphomas grade high mature bcell" OR "lymphomas grade high mature bcells" OR "lymphomas grade high mature b cell" OR "lymphomas grade high mature b cells" OR "lymphomas grade high mature cell b" OR "lymphomas grade high mature cells b" OR "lymphomas aggressive mature bcell" OR "lymphomas aggressive mature bcells" OR "lymphomas aggressive mature b cell" OR "lymphomas aggressive mature b cells" OR "lymphomas aggressive mature cell b" OR "lymphomas aggressive mature cells b" OR "lymphomas highgrade bcell" OR "lymphomas highgrade bcells" OR "lymphomas highgrade b cell" OR "lymphomas highgrade b cells" OR "lymphomas highgrade cell b" OR "lymphomas highgrade cells b" OR "lymphomas high grade bcell" OR "lymphomas high grade bcells" OR "lymphomas high grade b cell" OR "lymphomas high grade b cells" OR "lymphomas high grade cell b" OR "lymphomas high grade cells b" OR "lymphomas grade high bcell" OR "lymphomas grade high bcells" OR "lymphomas grade high b cell" OR "lymphomas grade high b cells" OR "lymphomas grade high cell b" OR "lymphomas grade high cells b" OR "lymphomas aggressive bcell" OR "lymphomas aggressive bcells" OR "lymphomas aggressive b cell" OR "lymphomas aggressive b cells" OR "lymphomas aggressive cell b" OR "lymphomas aggressive cells b" OR "lymphomas bcell mature highgrade" OR "lymphomas bcells mature highgrade" OR "lymphomas b cell mature highgrade" OR "lymphomas b cells mature highgrade" OR "lymphomas cell b mature highgrade" OR "lymphomas cells b mature highgrade" OR "lymphomas bcell mature high grade" OR "lymphomas bcells mature high grade") AND  ( ( ethnicity OR ethnic OR ethnicities OR ethnics OR race OR races OR racial OR racism OR multicultural OR "multi cultural" OR "cultural multi" OR crosscultural OR "cross cultural" OR "cultural cross" OR transcultural OR "trans cultural" OR "cultural trans" ) OR ( bame OR bames OR black OR blacks OR continental OR continentals OR hispanic OR hispanics OR native OR natives OR oceanic OR oceanics OR asian OR asians OR indian OR indians OR pakistani OR pakistanis OR bangladeshi OR bangladeshis OR chinese OR african OR africans OR caribbean OR caribbeans OR welsh OR scottish OR irish OR gypsy OR gypsies OR traveller OR travellers OR romanian OR roma OR romanians OR romas OR arabian OR arab OR arabs OR arabians OR filipino OR filipinos OR indian OR indians OR showman OR showmen OR showwoman OR showwomen OR "show man" OR "show men" OR "man show" OR "men show" OR "show woman" OR "show women" OR "woman show" OR "women show" ) ) 

# Search 8
("lymphomas b cell mature high grade" OR "lymphomas b cells mature high grade" OR "lymphomas cell b mature high grade" OR "lymphomas cells b mature high grade" OR "lymphomas bcell mature grade high" OR "lymphomas bcells mature grade high" OR "lymphomas b cell mature grade high" OR "lymphomas b cells mature grade high" OR "lymphomas cell b mature grade high" OR "lymphomas cells b mature grade high" OR "lymphomas bcell mature aggressive" OR "lymphomas bcells mature aggressive" OR "lymphomas b cell mature aggressive" OR "lymphomas b cells mature aggressive" OR "lymphomas cell b mature aggressive" OR "lymphomas cells b mature aggressive" OR "lymphomas bcell highgrade mature" OR "lymphomas bcells highgrade mature" OR "lymphomas b cell highgrade mature" OR "lymphomas b cells highgrade mature" OR "lymphomas cell b highgrade mature" OR "lymphomas cells b highgrade mature" OR "lymphomas bcell high grade mature" OR "lymphomas bcells high grade mature" OR "lymphomas b cell high grade mature" OR "lymphomas b cells high grade mature" OR "lymphomas cell b high grade mature" OR "lymphomas cells b high grade mature" OR "lymphomas bcell grade high mature" OR "lymphomas bcells grade high mature" OR "lymphomas b cell grade high mature" OR "lymphomas b cells grade high mature" OR "lymphomas cell b grade high mature" OR "lymphomas cells b grade high mature" OR "lymphomas bcell aggressive mature" OR "lymphomas bcells aggressive mature" OR "lymphomas b cell aggressive mature" OR "lymphomas b cells aggressive mature" OR "lymphomas cell b aggressive mature" OR "lymphomas cells b aggressive mature" OR "lymphomas bcell highgrade" OR "lymphomas bcells highgrade" OR "lymphomas b cell highgrade" OR "lymphomas b cells highgrade" OR "lymphomas cell b highgrade" OR "lymphomas cells b highgrade" OR "lymphomas bcell high grade" OR "lymphomas bcells high grade" OR "lymphomas b cell high grade" OR "lymphomas b cells high grade" OR "lymphomas cell b high grade" OR "lymphomas cells b high grade" OR "lymphomas bcell grade high" OR "lymphomas bcells grade high" OR "lymphomas b cell grade high" OR "lymphomas b cells grade high" OR "lymphomas cell b grade high" OR "lymphomas cells b grade high" OR "lymphomas bcell aggressive" OR "lymphomas bcells aggressive" OR "lymphomas b cell aggressive" OR "lymphomas b cells aggressive" OR "lymphomas cell b aggressive" OR "lymphomas cells b aggressive" OR "lymphomas burkitt" OR "lymphomas peripheral tcell" OR "lymphomas peripheral tcells" OR "lymphomas peripheral t cell" OR "lymphomas peripheral t cells" OR "lymphomas peripheral cell t") AND  ( ( ethnicity OR ethnic OR ethnicities OR ethnics OR race OR races OR racial OR racism OR multicultural OR "multi cultural" OR "cultural multi" OR crosscultural OR "cross cultural" OR "cultural cross" OR transcultural OR "trans cultural" OR "cultural trans" ) OR ( bame OR bames OR black OR blacks OR continental OR continentals OR hispanic OR hispanics OR native OR natives OR oceanic OR oceanics OR asian OR asians OR indian OR indians OR pakistani OR pakistanis OR bangladeshi OR bangladeshis OR chinese OR african OR africans OR caribbean OR caribbeans OR welsh OR scottish OR irish OR gypsy OR gypsies OR traveller OR travellers OR romanian OR roma OR romanians OR romas OR arabian OR arab OR arabs OR arabians OR filipino OR filipinos OR indian OR indians OR showman OR showmen OR showwoman OR showwomen OR "show man" OR "show men" OR "man show" OR "men show" OR "show woman" OR "show women" OR "woman show" OR "women show" ) ) 

# Search 9
("lymphomas peripheral cells t" OR "lymphomas tcell peripheral" OR "lymphomas tcells peripheral" OR "lymphomas t cell peripheral" OR "lymphomas t cells peripheral" OR "lymphomas cell t peripheral" OR "lymphomas cells t peripheral" OR "lymphomas large bcell diffuse" OR "lymphomas large bcell primary mediastinal" OR "lymphomas large bcell mediastinal primary" OR "lymphomas large bcells diffuse" OR "lymphomas large bcells primary mediastinal" OR "lymphomas large bcells mediastinal primary" OR "lymphomas large b cell diffuse" OR "lymphomas large b cell primary mediastinal" OR "lymphomas large b cell mediastinal primary" OR "lymphomas large b cells diffuse" OR "lymphomas large b cells primary mediastinal" OR "lymphomas large b cells mediastinal primary" OR "lymphomas large cell b diffuse" OR "lymphomas large cell b primary mediastinal" OR "lymphomas large cell b mediastinal primary" OR "lymphomas large cells b diffuse" OR "lymphomas large cells b primary mediastinal" OR "lymphomas large cells b mediastinal primary" OR "lymphomas bcell large diffuse" OR "lymphomas bcell large primary mediastinal" OR "lymphomas bcell large mediastinal primary" OR "lymphomas bcells large diffuse" OR "lymphomas bcells large primary mediastinal" OR "lymphomas bcells large mediastinal primary" OR "lymphomas b cell large diffuse" OR "lymphomas b cell large primary mediastinal" OR "lymphomas b cell large mediastinal primary" OR "lymphomas b cells large diffuse" OR "lymphomas b cells large primary mediastinal" OR "lymphomas b cells large mediastinal primary" OR "lymphomas cell b large diffuse" OR "lymphomas cell b large primary mediastinal" OR "lymphomas cell b large mediastinal primary" OR "lymphomas cells b large diffuse" OR "lymphomas cells b large primary mediastinal" OR "lymphomas cells b large mediastinal primary" OR "lymphomas diffuse large bcell" OR "lymphomas primary mediastinal large bcell" OR "lymphomas mediastinal primary large bcell" OR "lymphomas diffuse large bcells" OR "lymphomas primary mediastinal large bcells" OR "lymphomas mediastinal primary large bcells" OR "lymphomas diffuse large b cell" OR "lymphomas primary mediastinal large b cell" OR "lymphomas mediastinal primary large b cell" OR "lymphomas diffuse large b cells" OR "lymphomas primary mediastinal large b cells" OR "lymphomas mediastinal primary large b cells" OR "lymphomas diffuse large cell b" OR "lymphomas primary mediastinal large cell b" OR "lymphomas mediastinal primary large cell b" OR "lymphomas diffuse large cells b" OR "lymphomas primary mediastinal large cells b" OR "lymphomas mediastinal primary large cells b" OR "lymphomas diffuse bcell large" OR "lymphomas primary mediastinal bcell large" OR "lymphomas mediastinal primary bcell large" OR "lymphomas diffuse bcells large" OR "lymphomas primary mediastinal bcells large" OR "lymphomas mediastinal primary bcells large" OR "lymphomas diffuse b cell large" OR "lymphomas primary mediastinal b cell large" OR "lymphomas mediastinal primary b cell large") AND  ( ( ethnicity OR ethnic OR ethnicities OR ethnics OR race OR races OR racial OR racism OR multicultural OR "multi cultural" OR "cultural multi" OR crosscultural OR "cross cultural" OR "cultural cross" OR transcultural OR "trans cultural" OR "cultural trans" ) OR ( bame OR bames OR black OR blacks OR continental OR continentals OR hispanic OR hispanics OR native OR natives OR oceanic OR oceanics OR asian OR asians OR indian OR indians OR pakistani OR pakistanis OR bangladeshi OR bangladeshis OR chinese OR african OR africans OR caribbean OR caribbeans OR welsh OR scottish OR irish OR gypsy OR gypsies OR traveller OR travellers OR romanian OR roma OR romanians OR romas OR arabian OR arab OR arabs OR arabians OR filipino OR filipinos OR indian OR indians OR showman OR showmen OR showwoman OR showwomen OR "show man" OR "show men" OR "man show" OR "men show" OR "show woman" OR "show women" OR "woman show" OR "women show" ) ) 

# Search 10
("lymphomas diffuse b cells large" OR "lymphomas primary mediastinal b cells large" OR "lymphomas mediastinal primary b cells large" OR "lymphomas diffuse cell b large" OR "lymphomas primary mediastinal cell b large" OR "lymphomas mediastinal primary cell b large" OR "lymphomas diffuse cells b large" OR "lymphomas primary mediastinal cells b large" OR "lymphomas mediastinal primary cells b large" OR "lymphomas follicular" OR "lymphomas mantle cell" OR "lymphomas mantle cells" OR "lymphomas cell mantle" OR "lymphomas cells mantle" OR "lymphomas lymphoblastic" OR "lymphomas anaplastic large cell" OR "lymphomas anaplastic large cells" OR "lymphomas anaplastic cell large" OR "lymphomas anaplastic cells large" OR "lymphomas anaplastic largecell" OR "lymphomas anaplastic largecells" OR "lymphomas large cell anaplastic" OR "lymphomas large cells anaplastic" OR "lymphomas cell large anaplastic" OR "lymphomas cells large anaplastic" OR "lymphomas largecell anaplastic" OR "lymphomas largecells anaplastic" OR "lymphomas primary CNS" OR "lymphomas primary central nervous system" OR "lymphomas primary nervous central system" OR "lymphomas primary system central nervous" OR "lymphomas primary system nervous central" OR "lymphomas CNS primary" OR "lymphomas central nervous system primary" OR "lymphomas nervous central system primary" OR "lymphomas system central nervous primary" OR "lymphomas system nervous central primary" OR "lymphomas lymphoplasmacytic" OR "lymphomas small lymphocytic" OR "lymphomas lymphocytic small" OR "Hodgkins lymphoma" OR "Hodgkin lymphoma" OR "mature highgrade bcell lymphoma" OR "mature highgrade bcells lymphoma" OR "mature highgrade b cell lymphoma" OR "mature highgrade b cells lymphoma" OR "mature highgrade cell b lymphoma" OR "mature highgrade cells b lymphoma" OR "mature high grade bcell lymphoma" OR "mature high grade bcells lymphoma" OR "mature high grade b cell lymphoma" OR "mature high grade b cells lymphoma" OR "mature high grade cell b lymphoma" OR "mature high grade cells b lymphoma" OR "mature grade high bcell lymphoma" OR "mature grade high bcells lymphoma" OR "mature grade high b cell lymphoma" OR "mature grade high b cells lymphoma" OR "mature grade high cell b lymphoma" OR "mature grade high cells b lymphoma" OR "mature aggressive bcell lymphoma" OR "mature aggressive bcells lymphoma" OR "mature aggressive b cell lymphoma" OR "mature aggressive b cells lymphoma" OR "mature aggressive cell b lymphoma" OR "mature aggressive cells b lymphoma" OR "highgrade mature bcell lymphoma" OR "highgrade mature bcells lymphoma" OR "highgrade mature b cell lymphoma" OR "highgrade mature b cells lymphoma") AND  ( ( ethnicity OR ethnic OR ethnicities OR ethnics OR race OR races OR racial OR racism OR multicultural OR "multi cultural" OR "cultural multi" OR crosscultural OR "cross cultural" OR "cultural cross" OR transcultural OR "trans cultural" OR "cultural trans" ) OR ( bame OR bames OR black OR blacks OR continental OR continentals OR hispanic OR hispanics OR native OR natives OR oceanic OR oceanics OR asian OR asians OR indian OR indians OR pakistani OR pakistanis OR bangladeshi OR bangladeshis OR chinese OR african OR africans OR caribbean OR caribbeans OR welsh OR scottish OR irish OR gypsy OR gypsies OR traveller OR travellers OR romanian OR roma OR romanians OR romas OR arabian OR arab OR arabs OR arabians OR filipino OR filipinos OR indian OR indians OR showman OR showmen OR showwoman OR showwomen OR "show man" OR "show men" OR "man show" OR "men show" OR "show woman" OR "show women" OR "woman show" OR "women show" ) ) 

# Search 11
("highgrade mature cell b lymphoma" OR "highgrade mature cells b lymphoma" OR "high grade mature bcell lymphoma" OR "high grade mature bcells lymphoma" OR "high grade mature b cell lymphoma" OR "high grade mature b cells lymphoma" OR "high grade mature cell b lymphoma" OR "high grade mature cells b lymphoma" OR "grade high mature bcell lymphoma" OR "grade high mature bcells lymphoma" OR "grade high mature b cell lymphoma" OR "grade high mature b cells lymphoma" OR "grade high mature cell b lymphoma" OR "grade high mature cells b lymphoma" OR "aggressive mature bcell lymphoma" OR "aggressive mature bcells lymphoma" OR "aggressive mature b cell lymphoma" OR "aggressive mature b cells lymphoma" OR "aggressive mature cell b lymphoma" OR "aggressive mature cells b lymphoma" OR "highgrade bcell lymphoma" OR "highgrade bcells lymphoma" OR "highgrade b cell lymphoma" OR "highgrade b cells lymphoma" OR "highgrade cell b lymphoma" OR "highgrade cells b lymphoma" OR "high grade bcell lymphoma" OR "high grade bcells lymphoma" OR "high grade b cell lymphoma" OR "high grade b cells lymphoma" OR "high grade cell b lymphoma" OR "high grade cells b lymphoma" OR "grade high bcell lymphoma" OR "grade high bcells lymphoma" OR "grade high b cell lymphoma" OR "grade high b cells lymphoma" OR "grade high cell b lymphoma" OR "grade high cells b lymphoma" OR "aggressive bcell lymphoma" OR "aggressive bcells lymphoma" OR "aggressive b cell lymphoma" OR "aggressive b cells lymphoma" OR "aggressive cell b lymphoma" OR "aggressive cells b lymphoma" OR "bcell mature highgrade lymphoma" OR "bcells mature highgrade lymphoma" OR "b cell mature highgrade lymphoma" OR "b cells mature highgrade lymphoma" OR "cell b mature highgrade lymphoma" OR "cells b mature highgrade lymphoma" OR "bcell mature high grade lymphoma" OR "bcells mature high grade lymphoma" OR "b cell mature high grade lymphoma" OR "b cells mature high grade lymphoma" OR "cell b mature high grade lymphoma" OR "cells b mature high grade lymphoma" OR "bcell mature grade high lymphoma" OR "bcells mature grade high lymphoma" OR "b cell mature grade high lymphoma" OR "b cells mature grade high lymphoma" OR "cell b mature grade high lymphoma" OR "cells b mature grade high lymphoma" OR "bcell mature aggressive lymphoma" OR "bcells mature aggressive lymphoma" OR "b cell mature aggressive lymphoma" OR "b cells mature aggressive lymphoma" OR "cell b mature aggressive lymphoma" OR "cells b mature aggressive lymphoma" OR "bcell highgrade mature lymphoma" OR "bcells highgrade mature lymphoma") AND  ( ( ethnicity OR ethnic OR ethnicities OR ethnics OR race OR races OR racial OR racism OR multicultural OR "multi cultural" OR "cultural multi" OR crosscultural OR "cross cultural" OR "cultural cross" OR transcultural OR "trans cultural" OR "cultural trans" ) OR ( bame OR bames OR black OR blacks OR continental OR continentals OR hispanic OR hispanics OR native OR natives OR oceanic OR oceanics OR asian OR asians OR indian OR indians OR pakistani OR pakistanis OR bangladeshi OR bangladeshis OR chinese OR african OR africans OR caribbean OR caribbeans OR welsh OR scottish OR irish OR gypsy OR gypsies OR traveller OR travellers OR romanian OR roma OR romanians OR romas OR arabian OR arab OR arabs OR arabians OR filipino OR filipinos OR indian OR indians OR showman OR showmen OR showwoman OR showwomen OR "show man" OR "show men" OR "man show" OR "men show" OR "show woman" OR "show women" OR "woman show" OR "women show" ) ) 

# Search 12
("b cell highgrade mature lymphoma" OR "b cells highgrade mature lymphoma" OR "cell b highgrade mature lymphoma" OR "cells b highgrade mature lymphoma" OR "bcell high grade mature lymphoma" OR "bcells high grade mature lymphoma" OR "b cell high grade mature lymphoma" OR "b cells high grade mature lymphoma" OR "cell b high grade mature lymphoma" OR "cells b high grade mature lymphoma" OR "bcell grade high mature lymphoma" OR "bcells grade high mature lymphoma" OR "b cell grade high mature lymphoma" OR "b cells grade high mature lymphoma" OR "cell b grade high mature lymphoma" OR "cells b grade high mature lymphoma" OR "bcell aggressive mature lymphoma" OR "bcells aggressive mature lymphoma" OR "b cell aggressive mature lymphoma" OR "b cells aggressive mature lymphoma" OR "cell b aggressive mature lymphoma" OR "cells b aggressive mature lymphoma" OR "bcell highgrade lymphoma" OR "bcells highgrade lymphoma" OR "b cell highgrade lymphoma" OR "b cells highgrade lymphoma" OR "cell b highgrade lymphoma" OR "cells b highgrade lymphoma" OR "bcell high grade lymphoma" OR "bcells high grade lymphoma" OR "b cell high grade lymphoma" OR "b cells high grade lymphoma" OR "cell b high grade lymphoma" OR "cells b high grade lymphoma" OR "bcell grade high lymphoma" OR "bcells grade high lymphoma" OR "b cell grade high lymphoma" OR "b cells grade high lymphoma" OR "cell b grade high lymphoma" OR "cells b grade high lymphoma" OR "bcell aggressive lymphoma" OR "bcells aggressive lymphoma" OR "b cell aggressive lymphoma" OR "b cells aggressive lymphoma" OR "cell b aggressive lymphoma" OR "cells b aggressive lymphoma" OR "burkitt lymphoma" OR "peripheral tcell lymphoma" OR "peripheral tcells lymphoma" OR "peripheral t cell lymphoma" OR "peripheral t cells lymphoma" OR "peripheral cell t lymphoma" OR "peripheral cells t lymphoma" OR "tcell peripheral lymphoma" OR "tcells peripheral lymphoma" OR "t cell peripheral lymphoma" OR "t cells peripheral lymphoma" OR "cell t peripheral lymphoma" OR "cells t peripheral lymphoma" OR "large bcell diffuse lymphoma" OR "large bcell primary mediastinal lymphoma" OR "large bcell mediastinal primary lymphoma" OR "large bcells diffuse lymphoma" OR "large bcells primary mediastinal lymphoma" OR "large bcells mediastinal primary lymphoma" OR "large b cell diffuse lymphoma" OR "large b cell primary mediastinal lymphoma" OR "large b cell mediastinal primary lymphoma" OR "large b cells diffuse lymphoma" OR "large b cells primary mediastinal lymphoma") AND  ( ( ethnicity OR ethnic OR ethnicities OR ethnics OR race OR races OR racial OR racism OR multicultural OR "multi cultural" OR "cultural multi" OR crosscultural OR "cross cultural" OR "cultural cross" OR transcultural OR "trans cultural" OR "cultural trans" ) OR ( bame OR bames OR black OR blacks OR continental OR continentals OR hispanic OR hispanics OR native OR natives OR oceanic OR oceanics OR asian OR asians OR indian OR indians OR pakistani OR pakistanis OR bangladeshi OR bangladeshis OR chinese OR african OR africans OR caribbean OR caribbeans OR welsh OR scottish OR irish OR gypsy OR gypsies OR traveller OR travellers OR romanian OR roma OR romanians OR romas OR arabian OR arab OR arabs OR arabians OR filipino OR filipinos OR indian OR indians OR showman OR showmen OR showwoman OR showwomen OR "show man" OR "show men" OR "man show" OR "men show" OR "show woman" OR "show women" OR "woman show" OR "women show" ) ) 

# Search 13
("large b cells mediastinal primary lymphoma" OR "large cell b diffuse lymphoma" OR "large cell b primary mediastinal lymphoma" OR "large cell b mediastinal primary lymphoma" OR "large cells b diffuse lymphoma" OR "large cells b primary mediastinal lymphoma" OR "large cells b mediastinal primary lymphoma" OR "bcell large diffuse lymphoma" OR "bcell large primary mediastinal lymphoma" OR "bcell large mediastinal primary lymphoma" OR "bcells large diffuse lymphoma" OR "bcells large primary mediastinal lymphoma" OR "bcells large mediastinal primary lymphoma" OR "b cell large diffuse lymphoma" OR "b cell large primary mediastinal lymphoma" OR "b cell large mediastinal primary lymphoma" OR "b cells large diffuse lymphoma" OR "b cells large primary mediastinal lymphoma" OR "b cells large mediastinal primary lymphoma" OR "cell b large diffuse lymphoma" OR "cell b large primary mediastinal lymphoma" OR "cell b large mediastinal primary lymphoma" OR "cells b large diffuse lymphoma" OR "cells b large primary mediastinal lymphoma" OR "cells b large mediastinal primary lymphoma" OR "diffuse large bcell lymphoma" OR "primary mediastinal large bcell lymphoma" OR "mediastinal primary large bcell lymphoma" OR "diffuse large bcells lymphoma" OR "primary mediastinal large bcells lymphoma" OR "mediastinal primary large bcells lymphoma" OR "diffuse large b cell lymphoma" OR "primary mediastinal large b cell lymphoma" OR "mediastinal primary large b cell lymphoma" OR "diffuse large b cells lymphoma" OR "primary mediastinal large b cells lymphoma" OR "mediastinal primary large b cells lymphoma" OR "diffuse large cell b lymphoma" OR "primary mediastinal large cell b lymphoma" OR "mediastinal primary large cell b lymphoma" OR "diffuse large cells b lymphoma" OR "primary mediastinal large cells b lymphoma" OR "mediastinal primary large cells b lymphoma" OR "diffuse bcell large lymphoma" OR "primary mediastinal bcell large lymphoma" OR "mediastinal primary bcell large lymphoma" OR "diffuse bcells large lymphoma" OR "primary mediastinal bcells large lymphoma" OR "mediastinal primary bcells large lymphoma" OR "diffuse b cell large lymphoma" OR "primary mediastinal b cell large lymphoma" OR "mediastinal primary b cell large lymphoma" OR "diffuse b cells large lymphoma" OR "primary mediastinal b cells large lymphoma" OR "mediastinal primary b cells large lymphoma" OR "diffuse cell b large lymphoma" OR "primary mediastinal cell b large lymphoma" OR "mediastinal primary cell b large lymphoma" OR "diffuse cells b large lymphoma" OR "primary mediastinal cells b large lymphoma" OR "mediastinal primary cells b large lymphoma" OR "follicular lymphoma" OR "mantle cell lymphoma" OR "mantle cells lymphoma" OR "cell mantle lymphoma" OR "cells mantle lymphoma" OR "lymphoblastic lymphoma" OR "anaplastic large cell lymphoma" OR "anaplastic large cells lymphoma" OR "anaplastic cell large lymphoma") AND  ( ( ethnicity OR ethnic OR ethnicities OR ethnics OR race OR races OR racial OR racism OR multicultural OR "multi cultural" OR "cultural multi" OR crosscultural OR "cross cultural" OR "cultural cross" OR transcultural OR "trans cultural" OR "cultural trans" ) OR ( bame OR bames OR black OR blacks OR continental OR continentals OR hispanic OR hispanics OR native OR natives OR oceanic OR oceanics OR asian OR asians OR indian OR indians OR pakistani OR pakistanis OR bangladeshi OR bangladeshis OR chinese OR african OR africans OR caribbean OR caribbeans OR welsh OR scottish OR irish OR gypsy OR gypsies OR traveller OR travellers OR romanian OR roma OR romanians OR romas OR arabian OR arab OR arabs OR arabians OR filipino OR filipinos OR indian OR indians OR showman OR showmen OR showwoman OR showwomen OR "show man" OR "show men" OR "man show" OR "men show" OR "show woman" OR "show women" OR "woman show" OR "women show" ) ) 

# Search 14
("anaplastic cells large lymphoma" OR "anaplastic largecell lymphoma" OR "anaplastic largecells lymphoma" OR "large cell anaplastic lymphoma" OR "large cells anaplastic lymphoma" OR "cell large anaplastic lymphoma" OR "cells large anaplastic lymphoma" OR "largecell anaplastic lymphoma" OR "largecells anaplastic lymphoma" OR "primary CNS lymphoma" OR "primary central nervous system lymphoma" OR "primary nervous central system lymphoma" OR "primary system central nervous lymphoma" OR "primary system nervous central lymphoma" OR "CNS primary lymphoma" OR "central nervous system primary lymphoma" OR "nervous central system primary lymphoma" OR "system central nervous primary lymphoma" OR "system nervous central primary lymphoma" OR "lymphoplasmacytic lymphoma" OR "small lymphocytic lymphoma" OR "lymphocytic small lymphoma" OR "Hodgkins lymphomas" OR "Hodgkin lymphomas" OR "mature highgrade bcell lymphomas" OR "mature highgrade bcells lymphomas" OR "mature highgrade b cell lymphomas" OR "mature highgrade b cells lymphomas" OR "mature highgrade cell b lymphomas" OR "mature highgrade cells b lymphomas" OR "mature high grade bcell lymphomas" OR "mature high grade bcells lymphomas" OR "mature high grade b cell lymphomas" OR "mature high grade b cells lymphomas" OR "mature high grade cell b lymphomas" OR "mature high grade cells b lymphomas" OR "mature grade high bcell lymphomas" OR "mature grade high bcells lymphomas" OR "mature grade high b cell lymphomas" OR "mature grade high b cells lymphomas" OR "mature grade high cell b lymphomas" OR "mature grade high cells b lymphomas" OR "mature aggressive bcell lymphomas" OR "mature aggressive bcells lymphomas" OR "mature aggressive b cell lymphomas" OR "mature aggressive b cells lymphomas" OR "mature aggressive cell b lymphomas" OR "mature aggressive cells b lymphomas" OR "highgrade mature bcell lymphomas" OR "highgrade mature bcells lymphomas" OR "highgrade mature b cell lymphomas" OR "highgrade mature b cells lymphomas" OR "highgrade mature cell b lymphomas" OR "highgrade mature cells b lymphomas" OR "high grade mature bcell lymphomas" OR "high grade mature bcells lymphomas" OR "high grade mature b cell lymphomas" OR "high grade mature b cells lymphomas" OR "high grade mature cell b lymphomas" OR "high grade mature cells b lymphomas" OR "grade high mature bcell lymphomas" OR "grade high mature bcells lymphomas" OR "grade high mature b cell lymphomas" OR "grade high mature b cells lymphomas" OR "grade high mature cell b lymphomas" OR "grade high mature cells b lymphomas" OR "aggressive mature bcell lymphomas" OR "aggressive mature bcells lymphomas" OR "aggressive mature b cell lymphomas" OR "aggressive mature b cells lymphomas") AND  ( ( ethnicity OR ethnic OR ethnicities OR ethnics OR race OR races OR racial OR racism OR multicultural OR "multi cultural" OR "cultural multi" OR crosscultural OR "cross cultural" OR "cultural cross" OR transcultural OR "trans cultural" OR "cultural trans" ) OR ( bame OR bames OR black OR blacks OR continental OR continentals OR hispanic OR hispanics OR native OR natives OR oceanic OR oceanics OR asian OR asians OR indian OR indians OR pakistani OR pakistanis OR bangladeshi OR bangladeshis OR chinese OR african OR africans OR caribbean OR caribbeans OR welsh OR scottish OR irish OR gypsy OR gypsies OR traveller OR travellers OR romanian OR roma OR romanians OR romas OR arabian OR arab OR arabs OR arabians OR filipino OR filipinos OR indian OR indians OR showman OR showmen OR showwoman OR showwomen OR "show man" OR "show men" OR "man show" OR "men show" OR "show woman" OR "show women" OR "woman show" OR "women show" ) ) 

# Search 15
("aggressive mature cell b lymphomas" OR "aggressive mature cells b lymphomas" OR "highgrade bcell lymphomas" OR "highgrade bcells lymphomas" OR "highgrade b cell lymphomas" OR "highgrade b cells lymphomas" OR "highgrade cell b lymphomas" OR "highgrade cells b lymphomas" OR "high grade bcell lymphomas" OR "high grade bcells lymphomas" OR "high grade b cell lymphomas" OR "high grade b cells lymphomas" OR "high grade cell b lymphomas" OR "high grade cells b lymphomas" OR "grade high bcell lymphomas" OR "grade high bcells lymphomas" OR "grade high b cell lymphomas" OR "grade high b cells lymphomas" OR "grade high cell b lymphomas" OR "grade high cells b lymphomas" OR "aggressive bcell lymphomas" OR "aggressive bcells lymphomas" OR "aggressive b cell lymphomas" OR "aggressive b cells lymphomas" OR "aggressive cell b lymphomas" OR "aggressive cells b lymphomas" OR "bcell mature highgrade lymphomas" OR "bcells mature highgrade lymphomas" OR "b cell mature highgrade lymphomas" OR "b cells mature highgrade lymphomas" OR "cell b mature highgrade lymphomas" OR "cells b mature highgrade lymphomas" OR "bcell mature high grade lymphomas" OR "bcells mature high grade lymphomas" OR "b cell mature high grade lymphomas" OR "b cells mature high grade lymphomas" OR "cell b mature high grade lymphomas" OR "cells b mature high grade lymphomas" OR "bcell mature grade high lymphomas" OR "bcells mature grade high lymphomas" OR "b cell mature grade high lymphomas" OR "b cells mature grade high lymphomas" OR "cell b mature grade high lymphomas" OR "cells b mature grade high lymphomas" OR "bcell mature aggressive lymphomas" OR "bcells mature aggressive lymphomas" OR "b cell mature aggressive lymphomas" OR "b cells mature aggressive lymphomas" OR "cell b mature aggressive lymphomas" OR "cells b mature aggressive lymphomas" OR "bcell highgrade mature lymphomas" OR "bcells highgrade mature lymphomas" OR "b cell highgrade mature lymphomas" OR "b cells highgrade mature lymphomas" OR "cell b highgrade mature lymphomas" OR "cells b highgrade mature lymphomas" OR "bcell high grade mature lymphomas" OR "bcells high grade mature lymphomas" OR "b cell high grade mature lymphomas" OR "b cells high grade mature lymphomas" OR "cell b high grade mature lymphomas" OR "cells b high grade mature lymphomas" OR "bcell grade high mature lymphomas" OR "bcells grade high mature lymphomas" OR "b cell grade high mature lymphomas" OR "b cells grade high mature lymphomas" OR "cell b grade high mature lymphomas" OR "cells b grade high mature lymphomas" OR "bcell aggressive mature lymphomas" OR "bcells aggressive mature lymphomas") AND  ( ( ethnicity OR ethnic OR ethnicities OR ethnics OR race OR races OR racial OR racism OR multicultural OR "multi cultural" OR "cultural multi" OR crosscultural OR "cross cultural" OR "cultural cross" OR transcultural OR "trans cultural" OR "cultural trans" ) OR ( bame OR bames OR black OR blacks OR continental OR continentals OR hispanic OR hispanics OR native OR natives OR oceanic OR oceanics OR asian OR asians OR indian OR indians OR pakistani OR pakistanis OR bangladeshi OR bangladeshis OR chinese OR african OR africans OR caribbean OR caribbeans OR welsh OR scottish OR irish OR gypsy OR gypsies OR traveller OR travellers OR romanian OR roma OR romanians OR romas OR arabian OR arab OR arabs OR arabians OR filipino OR filipinos OR indian OR indians OR showman OR showmen OR showwoman OR showwomen OR "show man" OR "show men" OR "man show" OR "men show" OR "show woman" OR "show women" OR "woman show" OR "women show" ) ) 

# Search 16
("b cell aggressive mature lymphomas" OR "b cells aggressive mature lymphomas" OR "cell b aggressive mature lymphomas" OR "cells b aggressive mature lymphomas" OR "bcell highgrade lymphomas" OR "bcells highgrade lymphomas" OR "b cell highgrade lymphomas" OR "b cells highgrade lymphomas" OR "cell b highgrade lymphomas" OR "cells b highgrade lymphomas" OR "bcell high grade lymphomas" OR "bcells high grade lymphomas" OR "b cell high grade lymphomas" OR "b cells high grade lymphomas" OR "cell b high grade lymphomas" OR "cells b high grade lymphomas" OR "bcell grade high lymphomas" OR "bcells grade high lymphomas" OR "b cell grade high lymphomas" OR "b cells grade high lymphomas" OR "cell b grade high lymphomas" OR "cells b grade high lymphomas" OR "bcell aggressive lymphomas" OR "bcells aggressive lymphomas" OR "b cell aggressive lymphomas" OR "b cells aggressive lymphomas" OR "cell b aggressive lymphomas" OR "cells b aggressive lymphomas" OR "burkitt lymphomas" OR "peripheral tcell lymphomas" OR "peripheral tcells lymphomas" OR "peripheral t cell lymphomas" OR "peripheral t cells lymphomas" OR "peripheral cell t lymphomas" OR "peripheral cells t lymphomas" OR "tcell peripheral lymphomas" OR "tcells peripheral lymphomas" OR "t cell peripheral lymphomas" OR "t cells peripheral lymphomas" OR "cell t peripheral lymphomas" OR "cells t peripheral lymphomas" OR "large bcell diffuse lymphomas" OR "large bcell primary mediastinal lymphomas" OR "large bcell mediastinal primary lymphomas" OR "large bcells diffuse lymphomas" OR "large bcells primary mediastinal lymphomas" OR "large bcells mediastinal primary lymphomas" OR "large b cell diffuse lymphomas" OR "large b cell primary mediastinal lymphomas" OR "large b cell mediastinal primary lymphomas" OR "large b cells diffuse lymphomas" OR "large b cells primary mediastinal lymphomas" OR "large b cells mediastinal primary lymphomas" OR "large cell b diffuse lymphomas" OR "large cell b primary mediastinal lymphomas" OR "large cell b mediastinal primary lymphomas" OR "large cells b diffuse lymphomas" OR "large cells b primary mediastinal lymphomas" OR "large cells b mediastinal primary lymphomas" OR "bcell large diffuse lymphomas" OR "bcell large primary mediastinal lymphomas" OR "bcell large mediastinal primary lymphomas" OR "bcells large diffuse lymphomas" OR "bcells large primary mediastinal lymphomas" OR "bcells large mediastinal primary lymphomas" OR "b cell large diffuse lymphomas" OR "b cell large primary mediastinal lymphomas" OR "b cell large mediastinal primary lymphomas" OR "b cells large diffuse lymphomas" OR "b cells large primary mediastinal lymphomas") AND  ( ( ethnicity OR ethnic OR ethnicities OR ethnics OR race OR races OR racial OR racism OR multicultural OR "multi cultural" OR "cultural multi" OR crosscultural OR "cross cultural" OR "cultural cross" OR transcultural OR "trans cultural" OR "cultural trans" ) OR ( bame OR bames OR black OR blacks OR continental OR continentals OR hispanic OR hispanics OR native OR natives OR oceanic OR oceanics OR asian OR asians OR indian OR indians OR pakistani OR pakistanis OR bangladeshi OR bangladeshis OR chinese OR african OR africans OR caribbean OR caribbeans OR welsh OR scottish OR irish OR gypsy OR gypsies OR traveller OR travellers OR romanian OR roma OR romanians OR romas OR arabian OR arab OR arabs OR arabians OR filipino OR filipinos OR indian OR indians OR showman OR showmen OR showwoman OR showwomen OR "show man" OR "show men" OR "man show" OR "men show" OR "show woman" OR "show women" OR "woman show" OR "women show" ) ) 

# Search 17
("b cells large mediastinal primary lymphomas" OR "cell b large diffuse lymphomas" OR "cell b large primary mediastinal lymphomas" OR "cell b large mediastinal primary lymphomas" OR "cells b large diffuse lymphomas" OR "cells b large primary mediastinal lymphomas" OR "cells b large mediastinal primary lymphomas" OR "diffuse large bcell lymphomas" OR "primary mediastinal large bcell lymphomas" OR "mediastinal primary large bcell lymphomas" OR "diffuse large bcells lymphomas" OR "primary mediastinal large bcells lymphomas" OR "mediastinal primary large bcells lymphomas" OR "diffuse large b cell lymphomas" OR "primary mediastinal large b cell lymphomas" OR "mediastinal primary large b cell lymphomas" OR "diffuse large b cells lymphomas" OR "primary mediastinal large b cells lymphomas" OR "mediastinal primary large b cells lymphomas" OR "diffuse large cell b lymphomas" OR "primary mediastinal large cell b lymphomas" OR "mediastinal primary large cell b lymphomas" OR "diffuse large cells b lymphomas" OR "primary mediastinal large cells b lymphomas" OR "mediastinal primary large cells b lymphomas" OR "diffuse bcell large lymphomas" OR "primary mediastinal bcell large lymphomas" OR "mediastinal primary bcell large lymphomas" OR "diffuse bcells large lymphomas" OR "primary mediastinal bcells large lymphomas" OR "mediastinal primary bcells large lymphomas" OR "diffuse b cell large lymphomas" OR "primary mediastinal b cell large lymphomas" OR "mediastinal primary b cell large lymphomas" OR "diffuse b cells large lymphomas" OR "primary mediastinal b cells large lymphomas" OR "mediastinal primary b cells large lymphomas" OR "diffuse cell b large lymphomas" OR "primary mediastinal cell b large lymphomas" OR "mediastinal primary cell b large lymphomas" OR "diffuse cells b large lymphomas" OR "primary mediastinal cells b large lymphomas" OR "mediastinal primary cells b large lymphomas" OR "follicular lymphomas" OR "mantle cell lymphomas" OR "mantle cells lymphomas" OR "cell mantle lymphomas" OR "cells mantle lymphomas" OR "lymphoblastic lymphomas" OR "anaplastic large cell lymphomas" OR "anaplastic large cells lymphomas" OR "anaplastic cell large lymphomas" OR "anaplastic cells large lymphomas" OR "anaplastic largecell lymphomas" OR "anaplastic largecells lymphomas" OR "large cell anaplastic lymphomas" OR "large cells anaplastic lymphomas" OR "cell large anaplastic lymphomas" OR "cells large anaplastic lymphomas" OR "largecell anaplastic lymphomas" OR "largecells anaplastic lymphomas" OR "primary CNS lymphomas" OR "primary central nervous system lymphomas" OR "primary nervous central system lymphomas" OR "primary system central nervous lymphomas" OR "primary system nervous central lymphomas" OR "CNS primary lymphomas" OR "central nervous system primary lymphomas" OR "nervous central system primary lymphomas" OR "system central nervous primary lymphomas") AND  ( ( ethnicity OR ethnic OR ethnicities OR ethnics OR race OR races OR racial OR racism OR multicultural OR "multi cultural" OR "cultural multi" OR crosscultural OR "cross cultural" OR "cultural cross" OR transcultural OR "trans cultural" OR "cultural trans" ) OR ( bame OR bames OR black OR blacks OR continental OR continentals OR hispanic OR hispanics OR native OR natives OR oceanic OR oceanics OR asian OR asians OR indian OR indians OR pakistani OR pakistanis OR bangladeshi OR bangladeshis OR chinese OR african OR africans OR caribbean OR caribbeans OR welsh OR scottish OR irish OR gypsy OR gypsies OR traveller OR travellers OR romanian OR roma OR romanians OR romas OR arabian OR arab OR arabs OR arabians OR filipino OR filipinos OR indian OR indians OR showman OR showmen OR showwoman OR showwomen OR "show man" OR "show men" OR "man show" OR "men show" OR "show woman" OR "show women" OR "woman show" OR "women show" ) ) 

# Search 18
("system nervous central primary lymphomas" OR "lymphoplasmacytic lymphomas" OR "small lymphocytic lymphomas" OR "lymphocytic small lymphomas" OR "lymphoma bcell nodular lymphocyte predominant" OR "lymphoma bcell lymphocyte nodular predominant" OR "lymphoma bcell predominant nodular lymphocyte" OR "lymphoma bcell predominant lymphocyte nodular" OR "lymphoma bcells nodular lymphocyte predominant" OR "lymphoma bcells lymphocyte nodular predominant" OR "lymphoma bcells predominant nodular lymphocyte" OR "lymphoma bcells predominant lymphocyte nodular" OR "lymphoma b cell nodular lymphocyte predominant" OR "lymphoma b cell lymphocyte nodular predominant" OR "lymphoma b cell predominant nodular lymphocyte" OR "lymphoma b cell predominant lymphocyte nodular" OR "lymphoma b cells nodular lymphocyte predominant" OR "lymphoma b cells lymphocyte nodular predominant" OR "lymphoma b cells predominant nodular lymphocyte" OR "lymphoma b cells predominant lymphocyte nodular" OR "lymphoma cell b nodular lymphocyte predominant" OR "lymphoma cell b lymphocyte nodular predominant" OR "lymphoma cell b predominant nodular lymphocyte" OR "lymphoma cell b predominant lymphocyte nodular" OR "lymphoma cells b nodular lymphocyte predominant" OR "lymphoma cells b lymphocyte nodular predominant" OR "lymphoma cells b predominant nodular lymphocyte" OR "lymphoma cells b predominant lymphocyte nodular" OR "lymphoma Hodgkins nodular lymphocyte predominant" OR "lymphoma Hodgkins lymphocyte nodular predominant" OR "lymphoma Hodgkins predominant nodular lymphocyte" OR "lymphoma Hodgkins predominant lymphocyte nodular" OR "lymphoma Hodgkin nodular lymphocyte predominant" OR "lymphoma Hodgkin lymphocyte nodular predominant" OR "lymphoma Hodgkin predominant nodular lymphocyte" OR "lymphoma Hodgkin predominant lymphocyte nodular" OR "lymphomas bcell nodular lymphocyte predominant" OR "lymphomas bcell lymphocyte nodular predominant" OR "lymphomas bcell predominant nodular lymphocyte" OR "lymphomas bcell predominant lymphocyte nodular" OR "lymphomas bcells nodular lymphocyte predominant" OR "lymphomas bcells lymphocyte nodular predominant" OR "lymphomas bcells predominant nodular lymphocyte" OR "lymphomas bcells predominant lymphocyte nodular" OR "lymphomas b cell nodular lymphocyte predominant" OR "lymphomas b cell lymphocyte nodular predominant" OR "lymphomas b cell predominant nodular lymphocyte" OR "lymphomas b cell predominant lymphocyte nodular" OR "lymphomas b cells nodular lymphocyte predominant" OR "lymphomas b cells lymphocyte nodular predominant" OR "lymphomas b cells predominant nodular lymphocyte" OR "lymphomas b cells predominant lymphocyte nodular" OR "lymphomas cell b nodular lymphocyte predominant" OR "lymphomas cell b lymphocyte nodular predominant" OR "lymphomas cell b predominant nodular lymphocyte" OR "lymphomas cell b predominant lymphocyte nodular" OR "lymphomas cells b nodular lymphocyte predominant" OR "lymphomas cells b lymphocyte nodular predominant" OR "lymphomas cells b predominant nodular lymphocyte" OR "lymphomas cells b predominant lymphocyte nodular" OR "lymphomas Hodgkins nodular lymphocyte predominant" OR "lymphomas Hodgkins lymphocyte nodular predominant" OR "lymphomas Hodgkins predominant nodular lymphocyte" OR "lymphomas Hodgkins predominant lymphocyte nodular" OR "lymphomas Hodgkin nodular lymphocyte predominant" OR "lymphomas Hodgkin lymphocyte nodular predominant" OR "lymphomas Hodgkin predominant nodular lymphocyte" OR "lymphomas Hodgkin predominant lymphocyte nodular" OR "bcell lymphoma nodular lymphocyte predominant" OR "bcell lymphoma lymphocyte nodular predominant") AND  ( ( ethnicity OR ethnic OR ethnicities OR ethnics OR race OR races OR racial OR racism OR multicultural OR "multi cultural" OR "cultural multi" OR crosscultural OR "cross cultural" OR "cultural cross" OR transcultural OR "trans cultural" OR "cultural trans" ) OR ( bame OR bames OR black OR blacks OR continental OR continentals OR hispanic OR hispanics OR native OR natives OR oceanic OR oceanics OR asian OR asians OR indian OR indians OR pakistani OR pakistanis OR bangladeshi OR bangladeshis OR chinese OR african OR africans OR caribbean OR caribbeans OR welsh OR scottish OR irish OR gypsy OR gypsies OR traveller OR travellers OR romanian OR roma OR romanians OR romas OR arabian OR arab OR arabs OR arabians OR filipino OR filipinos OR indian OR indians OR showman OR showmen OR showwoman OR showwomen OR "show man" OR "show men" OR "man show" OR "men show" OR "show woman" OR "show women" OR "woman show" OR "women show" ) ) 

# Search 19
("bcell lymphoma predominant nodular lymphocyte" OR "bcell lymphoma predominant lymphocyte nodular" OR "bcells lymphoma nodular lymphocyte predominant" OR "bcells lymphoma lymphocyte nodular predominant" OR "bcells lymphoma predominant nodular lymphocyte" OR "bcells lymphoma predominant lymphocyte nodular" OR "b cell lymphoma nodular lymphocyte predominant" OR "b cell lymphoma lymphocyte nodular predominant" OR "b cell lymphoma predominant nodular lymphocyte" OR "b cell lymphoma predominant lymphocyte nodular" OR "b cells lymphoma nodular lymphocyte predominant" OR "b cells lymphoma lymphocyte nodular predominant" OR "b cells lymphoma predominant nodular lymphocyte" OR "b cells lymphoma predominant lymphocyte nodular" OR "cell b lymphoma nodular lymphocyte predominant" OR "cell b lymphoma lymphocyte nodular predominant" OR "cell b lymphoma predominant nodular lymphocyte" OR "cell b lymphoma predominant lymphocyte nodular" OR "cells b lymphoma nodular lymphocyte predominant" OR "cells b lymphoma lymphocyte nodular predominant" OR "cells b lymphoma predominant nodular lymphocyte" OR "cells b lymphoma predominant lymphocyte nodular" OR "Hodgkins lymphoma nodular lymphocyte predominant" OR "Hodgkins lymphoma lymphocyte nodular predominant" OR "Hodgkins lymphoma predominant nodular lymphocyte" OR "Hodgkins lymphoma predominant lymphocyte nodular" OR "Hodgkin lymphoma nodular lymphocyte predominant" OR "Hodgkin lymphoma lymphocyte nodular predominant" OR "Hodgkin lymphoma predominant nodular lymphocyte" OR "Hodgkin lymphoma predominant lymphocyte nodular" OR "bcell lymphomas nodular lymphocyte predominant" OR "bcell lymphomas lymphocyte nodular predominant" OR "bcell lymphomas predominant nodular lymphocyte" OR "bcell lymphomas predominant lymphocyte nodular" OR "bcells lymphomas nodular lymphocyte predominant" OR "bcells lymphomas lymphocyte nodular predominant" OR "bcells lymphomas predominant nodular lymphocyte" OR "bcells lymphomas predominant lymphocyte nodular" OR "b cell lymphomas nodular lymphocyte predominant" OR "b cell lymphomas lymphocyte nodular predominant" OR "b cell lymphomas predominant nodular lymphocyte" OR "b cell lymphomas predominant lymphocyte nodular" OR "b cells lymphomas nodular lymphocyte predominant" OR "b cells lymphomas lymphocyte nodular predominant" OR "b cells lymphomas predominant nodular lymphocyte" OR "b cells lymphomas predominant lymphocyte nodular" OR "cell b lymphomas nodular lymphocyte predominant" OR "cell b lymphomas lymphocyte nodular predominant" OR "cell b lymphomas predominant nodular lymphocyte" OR "cell b lymphomas predominant lymphocyte nodular" OR "cells b lymphomas nodular lymphocyte predominant" OR "cells b lymphomas lymphocyte nodular predominant" OR "cells b lymphomas predominant nodular lymphocyte" OR "cells b lymphomas predominant lymphocyte nodular" OR "Hodgkins lymphomas nodular lymphocyte predominant" OR "Hodgkins lymphomas lymphocyte nodular predominant" OR "Hodgkins lymphomas predominant nodular lymphocyte" OR "Hodgkins lymphomas predominant lymphocyte nodular" OR "Hodgkin lymphomas nodular lymphocyte predominant" OR "Hodgkin lymphomas lymphocyte nodular predominant" OR "Hodgkin lymphomas predominant nodular lymphocyte" OR "Hodgkin lymphomas predominant lymphocyte nodular" OR "nodular lymphocyte predominant lymphoma bcell" OR "lymphocyte nodular predominant lymphoma bcell" OR "predominant nodular lymphocyte lymphoma bcell" OR "predominant lymphocyte nodular lymphoma bcell" OR "nodular lymphocyte predominant lymphoma bcells" OR "lymphocyte nodular predominant lymphoma bcells" OR "predominant nodular lymphocyte lymphoma bcells" OR "predominant lymphocyte nodular lymphoma bcells") AND  ( ( ethnicity OR ethnic OR ethnicities OR ethnics OR race OR races OR racial OR racism OR multicultural OR "multi cultural" OR "cultural multi" OR crosscultural OR "cross cultural" OR "cultural cross" OR transcultural OR "trans cultural" OR "cultural trans" ) OR ( bame OR bames OR black OR blacks OR continental OR continentals OR hispanic OR hispanics OR native OR natives OR oceanic OR oceanics OR asian OR asians OR indian OR indians OR pakistani OR pakistanis OR bangladeshi OR bangladeshis OR chinese OR african OR africans OR caribbean OR caribbeans OR welsh OR scottish OR irish OR gypsy OR gypsies OR traveller OR travellers OR romanian OR roma OR romanians OR romas OR arabian OR arab OR arabs OR arabians OR filipino OR filipinos OR indian OR indians OR showman OR showmen OR showwoman OR showwomen OR "show man" OR "show men" OR "man show" OR "men show" OR "show woman" OR "show women" OR "woman show" OR "women show" ) ) 

# Search 20
("nodular lymphocyte predominant lymphoma b cell" OR "lymphocyte nodular predominant lymphoma b cell" OR "predominant nodular lymphocyte lymphoma b cell" OR "predominant lymphocyte nodular lymphoma b cell" OR "nodular lymphocyte predominant lymphoma b cells" OR "lymphocyte nodular predominant lymphoma b cells" OR "predominant nodular lymphocyte lymphoma b cells" OR "predominant lymphocyte nodular lymphoma b cells" OR "nodular lymphocyte predominant lymphoma cell b" OR "lymphocyte nodular predominant lymphoma cell b" OR "predominant nodular lymphocyte lymphoma cell b" OR "predominant lymphocyte nodular lymphoma cell b" OR "nodular lymphocyte predominant lymphoma cells b" OR "lymphocyte nodular predominant lymphoma cells b" OR "predominant nodular lymphocyte lymphoma cells b" OR "predominant lymphocyte nodular lymphoma cells b" OR "nodular lymphocyte predominant lymphoma Hodgkins" OR "lymphocyte nodular predominant lymphoma Hodgkins" OR "predominant nodular lymphocyte lymphoma Hodgkins" OR "predominant lymphocyte nodular lymphoma Hodgkins" OR "nodular lymphocyte predominant lymphoma Hodgkin" OR "lymphocyte nodular predominant lymphoma Hodgkin" OR "predominant nodular lymphocyte lymphoma Hodgkin" OR "predominant lymphocyte nodular lymphoma Hodgkin" OR "nodular lymphocyte predominant lymphomas bcell" OR "lymphocyte nodular predominant lymphomas bcell" OR "predominant nodular lymphocyte lymphomas bcell" OR "predominant lymphocyte nodular lymphomas bcell" OR "nodular lymphocyte predominant lymphomas bcells" OR "lymphocyte nodular predominant lymphomas bcells" OR "predominant nodular lymphocyte lymphomas bcells" OR "predominant lymphocyte nodular lymphomas bcells" OR "nodular lymphocyte predominant lymphomas b cell" OR "lymphocyte nodular predominant lymphomas b cell" OR "predominant nodular lymphocyte lymphomas b cell" OR "predominant lymphocyte nodular lymphomas b cell" OR "nodular lymphocyte predominant lymphomas b cells" OR "lymphocyte nodular predominant lymphomas b cells" OR "predominant nodular lymphocyte lymphomas b cells" OR "predominant lymphocyte nodular lymphomas b cells" OR "nodular lymphocyte predominant lymphomas cell b" OR "lymphocyte nodular predominant lymphomas cell b" OR "predominant nodular lymphocyte lymphomas cell b" OR "predominant lymphocyte nodular lymphomas cell b" OR "nodular lymphocyte predominant lymphomas cells b" OR "lymphocyte nodular predominant lymphomas cells b" OR "predominant nodular lymphocyte lymphomas cells b" OR "predominant lymphocyte nodular lymphomas cells b" OR "nodular lymphocyte predominant lymphomas Hodgkins" OR "lymphocyte nodular predominant lymphomas Hodgkins" OR "predominant nodular lymphocyte lymphomas Hodgkins" OR "predominant lymphocyte nodular lymphomas Hodgkins" OR "nodular lymphocyte predominant lymphomas Hodgkin" OR "lymphocyte nodular predominant lymphomas Hodgkin" OR "predominant nodular lymphocyte lymphomas Hodgkin" OR "predominant lymphocyte nodular lymphomas Hodgkin" OR "nodular lymphocyte predominant bcell lymphoma" OR "lymphocyte nodular predominant bcell lymphoma" OR "predominant nodular lymphocyte bcell lymphoma" OR "predominant lymphocyte nodular bcell lymphoma" OR "nodular lymphocyte predominant bcells lymphoma" OR "lymphocyte nodular predominant bcells lymphoma" OR "predominant nodular lymphocyte bcells lymphoma" OR "predominant lymphocyte nodular bcells lymphoma" OR "nodular lymphocyte predominant b cell lymphoma" OR "lymphocyte nodular predominant b cell lymphoma" OR "predominant nodular lymphocyte b cell lymphoma" OR "predominant lymphocyte nodular b cell lymphoma" OR "nodular lymphocyte predominant b cells lymphoma" OR "lymphocyte nodular predominant b cells lymphoma") AND  ( ( ethnicity OR ethnic OR ethnicities OR ethnics OR race OR races OR racial OR racism OR multicultural OR "multi cultural" OR "cultural multi" OR crosscultural OR "cross cultural" OR "cultural cross" OR transcultural OR "trans cultural" OR "cultural trans" ) OR ( bame OR bames OR black OR blacks OR continental OR continentals OR hispanic OR hispanics OR native OR natives OR oceanic OR oceanics OR asian OR asians OR indian OR indians OR pakistani OR pakistanis OR bangladeshi OR bangladeshis OR chinese OR african OR africans OR caribbean OR caribbeans OR welsh OR scottish OR irish OR gypsy OR gypsies OR traveller OR travellers OR romanian OR roma OR romanians OR romas OR arabian OR arab OR arabs OR arabians OR filipino OR filipinos OR indian OR indians OR showman OR showmen OR showwoman OR showwomen OR "show man" OR "show men" OR "man show" OR "men show" OR "show woman" OR "show women" OR "woman show" OR "women show" ) ) 

# Search 21
("predominant nodular lymphocyte b cells lymphoma" OR "predominant lymphocyte nodular b cells lymphoma" OR "nodular lymphocyte predominant cell b lymphoma" OR "lymphocyte nodular predominant cell b lymphoma" OR "predominant nodular lymphocyte cell b lymphoma" OR "predominant lymphocyte nodular cell b lymphoma" OR "nodular lymphocyte predominant cells b lymphoma" OR "lymphocyte nodular predominant cells b lymphoma" OR "predominant nodular lymphocyte cells b lymphoma" OR "predominant lymphocyte nodular cells b lymphoma" OR "nodular lymphocyte predominant Hodgkins lymphoma" OR "lymphocyte nodular predominant Hodgkins lymphoma" OR "predominant nodular lymphocyte Hodgkins lymphoma" OR "predominant lymphocyte nodular Hodgkins lymphoma" OR "nodular lymphocyte predominant Hodgkin lymphoma" OR "lymphocyte nodular predominant Hodgkin lymphoma" OR "predominant nodular lymphocyte Hodgkin lymphoma" OR "predominant lymphocyte nodular Hodgkin lymphoma" OR "nodular lymphocyte predominant bcell lymphomas" OR "lymphocyte nodular predominant bcell lymphomas" OR "predominant nodular lymphocyte bcell lymphomas" OR "predominant lymphocyte nodular bcell lymphomas" OR "nodular lymphocyte predominant bcells lymphomas" OR "lymphocyte nodular predominant bcells lymphomas" OR "predominant nodular lymphocyte bcells lymphomas" OR "predominant lymphocyte nodular bcells lymphomas" OR "nodular lymphocyte predominant b cell lymphomas" OR "lymphocyte nodular predominant b cell lymphomas" OR "predominant nodular lymphocyte b cell lymphomas" OR "predominant lymphocyte nodular b cell lymphomas" OR "nodular lymphocyte predominant b cells lymphomas" OR "lymphocyte nodular predominant b cells lymphomas" OR "predominant nodular lymphocyte b cells lymphomas" OR "predominant lymphocyte nodular b cells lymphomas" OR "nodular lymphocyte predominant cell b lymphomas" OR "lymphocyte nodular predominant cell b lymphomas" OR "predominant nodular lymphocyte cell b lymphomas" OR "predominant lymphocyte nodular cell b lymphomas" OR "nodular lymphocyte predominant cells b lymphomas" OR "lymphocyte nodular predominant cells b lymphomas" OR "predominant nodular lymphocyte cells b lymphomas" OR "predominant lymphocyte nodular cells b lymphomas" OR "nodular lymphocyte predominant Hodgkins lymphomas" OR "lymphocyte nodular predominant Hodgkins lymphomas" OR "predominant nodular lymphocyte Hodgkins lymphomas" OR "predominant lymphocyte nodular Hodgkins lymphomas" OR "nodular lymphocyte predominant Hodgkin lymphomas" OR "lymphocyte nodular predominant Hodgkin lymphomas" OR "predominant nodular lymphocyte Hodgkin lymphomas" OR "predominant lymphocyte nodular Hodgkin lymphomas" OR "transformed follicular tcell lymphoma" OR "transformed follicular tcell lymphomas" OR "transformed follicular tcells lymphoma" OR "transformed follicular tcells lymphomas" OR "transformed follicular t cell lymphoma" OR "transformed follicular t cell lymphomas" OR "transformed follicular t cells lymphoma" OR "transformed follicular t cells lymphomas" OR "transformed follicular cell t lymphoma" OR "transformed follicular cell t lymphomas" OR "transformed follicular cells t lymphoma" OR "transformed follicular cells t lymphomas" OR "transformed follicular bcell lymphoma" OR "transformed follicular bcell lymphomas" OR "transformed follicular bcells lymphoma" OR "transformed follicular bcells lymphomas" OR "transformed follicular b cell lymphoma" OR "transformed follicular b cell lymphomas" OR "transformed follicular b cells lymphoma" OR "transformed follicular b cells lymphomas") AND  ( ( ethnicity OR ethnic OR ethnicities OR ethnics OR race OR races OR racial OR racism OR multicultural OR "multi cultural" OR "cultural multi" OR crosscultural OR "cross cultural" OR "cultural cross" OR transcultural OR "trans cultural" OR "cultural trans" ) OR ( bame OR bames OR black OR blacks OR continental OR continentals OR hispanic OR hispanics OR native OR natives OR oceanic OR oceanics OR asian OR asians OR indian OR indians OR pakistani OR pakistanis OR bangladeshi OR bangladeshis OR chinese OR african OR africans OR caribbean OR caribbeans OR welsh OR scottish OR irish OR gypsy OR gypsies OR traveller OR travellers OR romanian OR roma OR romanians OR romas OR arabian OR arab OR arabs OR arabians OR filipino OR filipinos OR indian OR indians OR showman OR showmen OR showwoman OR showwomen OR "show man" OR "show men" OR "man show" OR "men show" OR "show woman" OR "show women" OR "woman show" OR "women show" ) ) 

# Search 22
("transformed follicular cell b lymphoma" OR "transformed follicular cell b lymphomas" OR "transformed follicular cells b lymphoma" OR "transformed follicular cells b lymphomas" OR "transformed tcell follicular lymphoma" OR "transformed tcell follicular lymphomas" OR "transformed tcells follicular lymphoma" OR "transformed tcells follicular lymphomas" OR "transformed t cell follicular lymphoma" OR "transformed t cell follicular lymphomas" OR "transformed t cells follicular lymphoma" OR "transformed t cells follicular lymphomas" OR "transformed cell t follicular lymphoma" OR "transformed cell t follicular lymphomas" OR "transformed cells t follicular lymphoma" OR "transformed cells t follicular lymphomas" OR "transformed bcell follicular lymphoma" OR "transformed bcell follicular lymphomas" OR "transformed bcells follicular lymphoma" OR "transformed bcells follicular lymphomas" OR "transformed b cell follicular lymphoma" OR "transformed b cell follicular lymphomas" OR "transformed b cells follicular lymphoma" OR "transformed b cells follicular lymphomas" OR "transformed cell b follicular lymphoma" OR "transformed cell b follicular lymphomas" OR "transformed cells b follicular lymphoma" OR "transformed cells b follicular lymphomas" OR "transformed lymphoma follicular tcell" OR "transformed lymphomas follicular tcell" OR "transformed lymphoma follicular tcells" OR "transformed lymphomas follicular tcells" OR "transformed lymphoma follicular t cell" OR "transformed lymphomas follicular t cell" OR "transformed lymphoma follicular t cells" OR "transformed lymphomas follicular t cells" OR "transformed lymphoma follicular cell t" OR "transformed lymphomas follicular cell t" OR "transformed lymphoma follicular cells t" OR "transformed lymphomas follicular cells t" OR "transformed lymphoma follicular bcell" OR "transformed lymphomas follicular bcell" OR "transformed lymphoma follicular bcells" OR "transformed lymphomas follicular bcells" OR "transformed lymphoma follicular b cell" OR "transformed lymphomas follicular b cell" OR "transformed lymphoma follicular b cells" OR "transformed lymphomas follicular b cells" OR "transformed lymphoma follicular cell b" OR "transformed lymphomas follicular cell b" OR "transformed lymphoma follicular cells b" OR "transformed lymphomas follicular cells b" OR "transformed lymphoma tcell follicular" OR "transformed lymphomas tcell follicular" OR "transformed lymphoma tcells follicular" OR "transformed lymphomas tcells follicular" OR "transformed lymphoma t cell follicular" OR "transformed lymphomas t cell follicular" OR "transformed lymphoma t cells follicular" OR "transformed lymphomas t cells follicular" OR "transformed lymphoma cell t follicular" OR "transformed lymphomas cell t follicular" OR "transformed lymphoma cells t follicular" OR "transformed lymphomas cells t follicular" OR "transformed lymphoma bcell follicular" OR "transformed lymphomas bcell follicular" OR "transformed lymphoma bcells follicular" OR "transformed lymphomas bcells follicular" OR "transformed lymphoma b cell follicular" OR "transformed lymphomas b cell follicular") AND  ( ( ethnicity OR ethnic OR ethnicities OR ethnics OR race OR races OR racial OR racism OR multicultural OR "multi cultural" OR "cultural multi" OR crosscultural OR "cross cultural" OR "cultural cross" OR transcultural OR "trans cultural" OR "cultural trans" ) OR ( bame OR bames OR black OR blacks OR continental OR continentals OR hispanic OR hispanics OR native OR natives OR oceanic OR oceanics OR asian OR asians OR indian OR indians OR pakistani OR pakistanis OR bangladeshi OR bangladeshis OR chinese OR african OR africans OR caribbean OR caribbeans OR welsh OR scottish OR irish OR gypsy OR gypsies OR traveller OR travellers OR romanian OR roma OR romanians OR romas OR arabian OR arab OR arabs OR arabians OR filipino OR filipinos OR indian OR indians OR showman OR showmen OR showwoman OR showwomen OR "show man" OR "show men" OR "man show" OR "men show" OR "show woman" OR "show women" OR "woman show" OR "women show" ) ) 

# Search 23
("transformed lymphoma b cells follicular" OR "transformed lymphomas b cells follicular" OR "transformed lymphoma cell b follicular" OR "transformed lymphomas cell b follicular" OR "transformed lymphoma cells b follicular" OR "transformed lymphomas cells b follicular" OR "transformed chronic lymphocytic leukemia" OR "transformed chronic lymphocytic leukaemia" OR "transformed chronic lymphocytic leukemias" OR "transformed chronic lymphocytic leukaemias" OR "transformed lymphocytic chronic leukemia" OR "transformed lymphocytic chronic leukaemia" OR "transformed lymphocytic chronic leukemias" OR "transformed lymphocytic chronic leukaemias" OR "transformed leukemia chronic lymphocytic" OR "transformed leukaemia chronic lymphocytic" OR "transformed leukemias chronic lymphocytic" OR "transformed leukaemias chronic lymphocytic" OR "transformed leukemia lymphocytic chronic" OR "transformed leukaemia lymphocytic chronic" OR "transformed leukemias lymphocytic chronic" OR "transformed leukaemias lymphocytic chronic" OR "transformed small lymphocytic lymphoma" OR "transformed small lymphocytic lymphomas" OR "transformed lymphocytic small lymphoma" OR "transformed lymphocytic small lymphomas" OR "transformed lymphoma small lymphocytic" OR "transformed lymphomas small lymphocytic" OR "transformed lymphoma lymphocytic small" OR "transformed lymphomas lymphocytic small" OR "transformed Richter" OR "transformed Richters" OR "transformed lymphoma bcell nodular lymphocyte predominant" OR "transformed lymphoma bcell lymphocyte nodular predominant" OR "transformed lymphoma bcell predominant nodular lymphocyte" OR "transformed lymphoma bcell predominant lymphocyte nodular" OR "transformed lymphoma bcells nodular lymphocyte predominant" OR "transformed lymphoma bcells lymphocyte nodular predominant" OR "transformed lymphoma bcells predominant nodular lymphocyte" OR "transformed lymphoma bcells predominant lymphocyte nodular" OR "transformed lymphoma b cell nodular lymphocyte predominant" OR "transformed lymphoma b cell lymphocyte nodular predominant" OR "transformed lymphoma b cell predominant nodular lymphocyte" OR "transformed lymphoma b cell predominant lymphocyte nodular" OR "transformed lymphoma b cells nodular lymphocyte predominant" OR "transformed lymphoma b cells lymphocyte nodular predominant" OR "transformed lymphoma b cells predominant nodular lymphocyte" OR "transformed lymphoma b cells predominant lymphocyte nodular" OR "transformed lymphoma cell b nodular lymphocyte predominant" OR "transformed lymphoma cell b lymphocyte nodular predominant" OR "transformed lymphoma cell b predominant nodular lymphocyte" OR "transformed lymphoma cell b predominant lymphocyte nodular" OR "transformed lymphoma cells b nodular lymphocyte predominant" OR "transformed lymphoma cells b lymphocyte nodular predominant" OR "transformed lymphoma cells b predominant nodular lymphocyte" OR "transformed lymphoma cells b predominant lymphocyte nodular" OR "transformed lymphoma Hodgkins nodular lymphocyte predominant" OR "transformed lymphoma Hodgkins lymphocyte nodular predominant" OR "transformed lymphoma Hodgkins predominant nodular lymphocyte" OR "transformed lymphoma Hodgkins predominant lymphocyte nodular" OR "transformed lymphoma Hodgkin nodular lymphocyte predominant" OR "transformed lymphoma Hodgkin lymphocyte nodular predominant" OR "transformed lymphoma Hodgkin predominant nodular lymphocyte" OR "transformed lymphoma Hodgkin predominant lymphocyte nodular" OR "transformed lymphomas bcell nodular lymphocyte predominant" OR "transformed lymphomas bcell lymphocyte nodular predominant" OR "transformed lymphomas bcell predominant nodular lymphocyte" OR "transformed lymphomas bcell predominant lymphocyte nodular" OR "transformed lymphomas bcells nodular lymphocyte predominant" OR "transformed lymphomas bcells lymphocyte nodular predominant") AND  ( ( ethnicity OR ethnic OR ethnicities OR ethnics OR race OR races OR racial OR racism OR multicultural OR "multi cultural" OR "cultural multi" OR crosscultural OR "cross cultural" OR "cultural cross" OR transcultural OR "trans cultural" OR "cultural trans" ) OR ( bame OR bames OR black OR blacks OR continental OR continentals OR hispanic OR hispanics OR native OR natives OR oceanic OR oceanics OR asian OR asians OR indian OR indians OR pakistani OR pakistanis OR bangladeshi OR bangladeshis OR chinese OR african OR africans OR caribbean OR caribbeans OR welsh OR scottish OR irish OR gypsy OR gypsies OR traveller OR travellers OR romanian OR roma OR romanians OR romas OR arabian OR arab OR arabs OR arabians OR filipino OR filipinos OR indian OR indians OR showman OR showmen OR showwoman OR showwomen OR "show man" OR "show men" OR "man show" OR "men show" OR "show woman" OR "show women" OR "woman show" OR "women show" ) ) 

# Search 24
("transformed cells b lymphoma nodular lymphocyte predominant" OR "transformed cells b lymphoma lymphocyte nodular predominant" OR "transformed cells b lymphoma predominant nodular lymphocyte" OR "transformed cells b lymphoma predominant lymphocyte nodular" OR "transformed Hodgkins lymphoma nodular lymphocyte predominant" OR "transformed Hodgkins lymphoma lymphocyte nodular predominant" OR "transformed Hodgkins lymphoma predominant nodular lymphocyte" OR "transformed Hodgkins lymphoma predominant lymphocyte nodular" OR "transformed Hodgkin lymphoma nodular lymphocyte predominant" OR "transformed Hodgkin lymphoma lymphocyte nodular predominant" OR "transformed Hodgkin lymphoma predominant nodular lymphocyte" OR "transformed Hodgkin lymphoma predominant lymphocyte nodular" OR "transformed bcell lymphomas nodular lymphocyte predominant" OR "transformed bcell lymphomas lymphocyte nodular predominant" OR "transformed bcell lymphomas predominant nodular lymphocyte" OR "transformed bcell lymphomas predominant lymphocyte nodular" OR "transformed bcells lymphomas nodular lymphocyte predominant" OR "transformed bcells lymphomas lymphocyte nodular predominant" OR "transformed bcells lymphomas predominant nodular lymphocyte" OR "transformed bcells lymphomas predominant lymphocyte nodular" OR "transformed b cell lymphomas nodular lymphocyte predominant" OR "transformed b cell lymphomas lymphocyte nodular predominant" OR "transformed b cell lymphomas predominant nodular lymphocyte" OR "transformed b cell lymphomas predominant lymphocyte nodular") AND  ( ( ethnicity OR ethnic OR ethnicities OR ethnics OR race OR races OR racial OR racism OR multicultural OR "multi cultural" OR "cultural multi" OR crosscultural OR "cross cultural" OR "cultural cross" OR transcultural OR "trans cultural" OR "cultural trans" ) OR ( bame OR bames OR black OR blacks OR continental OR continentals OR hispanic OR hispanics OR native OR natives OR oceanic OR oceanics OR asian OR asians OR indian OR indians OR pakistani OR pakistanis OR bangladeshi OR bangladeshis OR chinese OR african OR africans OR caribbean OR caribbeans OR welsh OR scottish OR irish OR gypsy OR gypsies OR traveller OR travellers OR romanian OR roma OR romanians OR romas OR arabian OR arab OR arabs OR arabians OR filipino OR filipinos OR indian OR indians OR showman OR showmen OR showwoman OR showwomen OR "show man" OR "show men" OR "man show" OR "men show" OR "show woman" OR "show women" OR "woman show" OR "women show" ) ) 

# Search 25
("transformed lymphomas bcells predominant nodular lymphocyte" OR "transformed lymphomas bcells predominant lymphocyte nodular" OR "transformed lymphomas b cell nodular lymphocyte predominant" OR "transformed lymphomas b cell lymphocyte nodular predominant" OR "transformed lymphomas b cell predominant nodular lymphocyte" OR "transformed lymphomas b cell predominant lymphocyte nodular" OR "transformed lymphomas b cells nodular lymphocyte predominant" OR "transformed lymphomas b cells lymphocyte nodular predominant" OR "transformed lymphomas b cells predominant nodular lymphocyte" OR "transformed lymphomas b cells predominant lymphocyte nodular" OR "transformed lymphomas cell b nodular lymphocyte predominant" OR "transformed lymphomas cell b lymphocyte nodular predominant" OR "transformed lymphomas cell b predominant nodular lymphocyte" OR "transformed lymphomas cell b predominant lymphocyte nodular" OR "transformed lymphomas cells b nodular lymphocyte predominant" OR "transformed lymphomas cells b lymphocyte nodular predominant" OR "transformed lymphomas cells b predominant nodular lymphocyte" OR "transformed lymphomas cells b predominant lymphocyte nodular" OR "transformed lymphomas Hodgkins nodular lymphocyte predominant" OR "transformed lymphomas Hodgkins lymphocyte nodular predominant" OR "transformed lymphomas Hodgkins predominant nodular lymphocyte" OR "transformed lymphomas Hodgkins predominant lymphocyte nodular" OR "transformed lymphomas Hodgkin nodular lymphocyte predominant" OR "transformed lymphomas Hodgkin lymphocyte nodular predominant" OR "transformed lymphomas Hodgkin predominant nodular lymphocyte" OR "transformed lymphomas Hodgkin predominant lymphocyte nodular" OR "transformed bcell lymphoma nodular lymphocyte predominant" OR "transformed bcell lymphoma lymphocyte nodular predominant" OR "transformed bcell lymphoma predominant nodular lymphocyte" OR "transformed bcell lymphoma predominant lymphocyte nodular" OR "transformed bcells lymphoma nodular lymphocyte predominant" OR "transformed bcells lymphoma lymphocyte nodular predominant" OR "transformed bcells lymphoma predominant nodular lymphocyte" OR "transformed bcells lymphoma predominant lymphocyte nodular" OR "transformed b cell lymphoma nodular lymphocyte predominant" OR "transformed b cell lymphoma lymphocyte nodular predominant" OR "transformed b cell lymphoma predominant nodular lymphocyte" OR "transformed b cell lymphoma predominant lymphocyte nodular" OR "transformed b cells lymphoma nodular lymphocyte predominant" OR "transformed b cells lymphoma lymphocyte nodular predominant" OR "transformed b cells lymphoma predominant nodular lymphocyte" OR "transformed b cells lymphoma predominant lymphocyte nodular" OR "transformed cell b lymphoma nodular lymphocyte predominant" OR "transformed cell b lymphoma lymphocyte nodular predominant" OR "transformed cell b lymphoma predominant nodular lymphocyte" OR "transformed cell b lymphoma predominant lymphocyte nodular”) ( ( ethnicity OR ethnic OR ethnicities OR ethnics OR race OR races OR racial OR racism OR multicultural OR "multi cultural" OR "cultural multi" OR crosscultural OR "cross cultural" OR "cultural cross" OR transcultural OR "trans cultural" OR "cultural trans" ) OR ( bame OR bames OR black OR blacks OR continental OR continentals OR hispanic OR hispanics OR native OR natives OR oceanic OR oceanics OR asian OR asians OR indian OR indians OR pakistani OR pakistanis OR bangladeshi OR bangladeshis OR chinese OR african OR africans OR caribbean OR caribbeans OR welsh OR scottish OR irish OR gypsy OR gypsies OR traveller OR travellers OR romanian OR roma OR romanians OR romas OR arabian OR arab OR arabs OR arabians OR filipino OR filipinos OR indian OR indians OR showman OR showmen OR showwoman OR showwomen OR "show man" OR "show men" OR "man show" OR "men show" OR "show woman" OR "show women" OR "woman show" OR "women show" ) ) 

# Search 26
("transformed predominant lymphocyte nodular lymphoma bcells" OR "transformed nodular lymphocyte predominant lymphoma b cell" OR "transformed lymphocyte nodular predominant lymphoma b cell" OR "transformed predominant nodular lymphocyte lymphoma b cell" OR "transformed predominant lymphocyte nodular lymphoma b cell" OR "transformed nodular lymphocyte predominant lymphoma b cells" OR "transformed lymphocyte nodular predominant lymphoma b cells" OR "transformed predominant nodular lymphocyte lymphoma b cells" OR "transformed predominant lymphocyte nodular lymphoma b cells" OR "transformed nodular lymphocyte predominant lymphoma cell b" OR "transformed lymphocyte nodular predominant lymphoma cell b" OR "transformed predominant nodular lymphocyte lymphoma cell b" OR "transformed predominant lymphocyte nodular lymphoma cell b" OR "transformed nodular lymphocyte predominant lymphoma cells b" OR "transformed lymphocyte nodular predominant lymphoma cells b" OR "transformed predominant nodular lymphocyte lymphoma cells b" OR "transformed predominant lymphocyte nodular lymphoma cells b" OR "transformed nodular lymphocyte predominant lymphoma Hodgkins" OR "transformed lymphocyte nodular predominant lymphoma Hodgkins" OR "transformed predominant nodular lymphocyte lymphoma Hodgkins" OR "transformed predominant lymphocyte nodular lymphoma Hodgkins" OR "transformed nodular lymphocyte predominant lymphoma Hodgkin" OR "transformed lymphocyte nodular predominant lymphoma Hodgkin" OR "transformed predominant nodular lymphocyte lymphoma Hodgkin" OR "transformed predominant lymphocyte nodular lymphoma Hodgkin" OR "transformed nodular lymphocyte predominant lymphomas bcell" OR "transformed lymphocyte nodular predominant lymphomas bcell" OR "transformed predominant nodular lymphocyte lymphomas bcell" OR "transformed predominant lymphocyte nodular lymphomas bcell" OR "transformed nodular lymphocyte predominant lymphomas bcells" OR "transformed lymphocyte nodular predominant lymphomas bcells" OR "transformed predominant nodular lymphocyte lymphomas bcells" OR "transformed predominant lymphocyte nodular lymphomas bcells" OR "transformed nodular lymphocyte predominant lymphomas b cell" OR "transformed lymphocyte nodular predominant lymphomas b cell" OR "transformed predominant nodular lymphocyte lymphomas b cell" OR "transformed predominant lymphocyte nodular lymphomas b cell" OR "transformed nodular lymphocyte predominant lymphomas b cells" OR "transformed lymphocyte nodular predominant lymphomas b cells" OR "transformed predominant nodular lymphocyte lymphomas b cells" OR "transformed predominant lymphocyte nodular lymphomas b cells" OR "transformed nodular lymphocyte predominant lymphomas cell b" OR "transformed lymphocyte nodular predominant lymphomas cell b") AND  ( ( ethnicity OR ethnic OR ethnicities OR ethnics OR race OR races OR racial OR racism OR multicultural OR "multi cultural" OR "cultural multi" OR crosscultural OR "cross cultural" OR "cultural cross" OR transcultural OR "trans cultural" OR "cultural trans" ) OR ( bame OR bames OR black OR blacks OR continental OR continentals OR hispanic OR hispanics OR native OR natives OR oceanic OR oceanics OR asian OR asians OR indian OR indians OR pakistani OR pakistanis OR bangladeshi OR bangladeshis OR chinese OR african OR africans OR caribbean OR caribbeans OR welsh OR scottish OR irish OR gypsy OR gypsies OR traveller OR travellers OR romanian OR roma OR romanians OR romas OR arabian OR arab OR arabs OR arabians OR filipino OR filipinos OR indian OR indians OR showman OR showmen OR showwoman OR showwomen OR "show man" OR "show men" OR "man show" OR "men show" OR "show woman" OR "show women" OR "woman show" OR "women show" ) ) 

# Search 27
("transformed b cells lymphomas nodular lymphocyte predominant" OR "transformed b cells lymphomas lymphocyte nodular predominant" OR "transformed b cells lymphomas predominant nodular lymphocyte" OR "transformed b cells lymphomas predominant lymphocyte nodular" OR "transformed cell b lymphomas nodular lymphocyte predominant" OR "transformed cell b lymphomas lymphocyte nodular predominant" OR "transformed cell b lymphomas predominant nodular lymphocyte" OR "transformed cell b lymphomas predominant lymphocyte nodular" OR "transformed cells b lymphomas nodular lymphocyte predominant" OR "transformed cells b lymphomas lymphocyte nodular predominant" OR "transformed cells b lymphomas predominant nodular lymphocyte" OR "transformed cells b lymphomas predominant lymphocyte nodular" OR "transformed Hodgkins lymphomas nodular lymphocyte predominant" OR "transformed Hodgkins lymphomas lymphocyte nodular predominant" OR "transformed Hodgkins lymphomas predominant nodular lymphocyte" OR "transformed Hodgkins lymphomas predominant lymphocyte nodular" OR "transformed Hodgkin lymphomas nodular lymphocyte predominant" OR "transformed Hodgkin lymphomas lymphocyte nodular predominant" OR "transformed Hodgkin lymphomas predominant nodular lymphocyte" OR "transformed Hodgkin lymphomas predominant lymphocyte nodular" OR "transformed nodular lymphocyte predominant lymphoma bcell" OR "transformed lymphocyte nodular predominant lymphoma bcell" OR "transformed predominant nodular lymphocyte lymphoma bcell" OR "transformed predominant lymphocyte nodular lymphoma bcell" OR "transformed nodular lymphocyte predominant lymphoma bcells" OR "transformed lymphocyte nodular predominant lymphoma bcells" OR "transformed predominant nodular lymphocyte lymphoma bcells") AND  ( ( ethnicity OR ethnic OR ethnicities OR ethnics OR race OR races OR racial OR racism OR multicultural OR "multi cultural" OR "cultural multi" OR crosscultural OR "cross cultural" OR "cultural cross" OR transcultural OR "trans cultural" OR "cultural trans" ) OR ( bame OR bames OR black OR blacks OR continental OR continentals OR hispanic OR hispanics OR native OR natives OR oceanic OR oceanics OR asian OR asians OR indian OR indians OR pakistani OR pakistanis OR bangladeshi OR bangladeshis OR chinese OR african OR africans OR caribbean OR caribbeans OR welsh OR scottish OR irish OR gypsy OR gypsies OR traveller OR travellers OR romanian OR roma OR romanians OR romas OR arabian OR arab OR arabs OR arabians OR filipino OR filipinos OR indian OR indians OR showman OR showmen OR showwoman OR showwomen OR "show man" OR "show men" OR "man show" OR "men show" OR "show woman" OR "show women" OR "woman show" OR "women show" ) ) 

# Search 28
("transformed lymphocyte nodular predominant b cells lymphoma" OR "transformed predominant nodular lymphocyte b cells lymphoma" OR "transformed predominant lymphocyte nodular b cells lymphoma" OR "transformed nodular lymphocyte predominant cell b lymphoma" OR "transformed lymphocyte nodular predominant cell b lymphoma" OR "transformed predominant nodular lymphocyte cell b lymphoma" OR "transformed predominant lymphocyte nodular cell b lymphoma" OR "transformed nodular lymphocyte predominant cells b lymphoma" OR "transformed lymphocyte nodular predominant cells b lymphoma" OR "transformed predominant nodular lymphocyte cells b lymphoma" OR "transformed predominant lymphocyte nodular cells b lymphoma" OR "transformed nodular lymphocyte predominant Hodgkins lymphoma" OR "transformed lymphocyte nodular predominant Hodgkins lymphoma" OR "transformed predominant nodular lymphocyte Hodgkins lymphoma" OR "transformed predominant lymphocyte nodular Hodgkins lymphoma" OR "transformed nodular lymphocyte predominant Hodgkin lymphoma" OR "transformed lymphocyte nodular predominant Hodgkin lymphoma" OR "transformed predominant nodular lymphocyte Hodgkin lymphoma" OR "transformed predominant lymphocyte nodular Hodgkin lymphoma" OR "transformed nodular lymphocyte predominant bcell lymphomas" OR "transformed lymphocyte nodular predominant bcell lymphomas" OR "transformed predominant nodular lymphocyte bcell lymphomas" OR "transformed predominant lymphocyte nodular bcell lymphomas" OR "transformed nodular lymphocyte predominant bcells lymphomas" OR "transformed lymphocyte nodular predominant bcells lymphomas" OR "transformed predominant nodular lymphocyte bcells lymphomas" OR "transformed predominant lymphocyte nodular bcells lymphomas" OR "transformed nodular lymphocyte predominant b cell lymphomas" OR "transformed lymphocyte nodular predominant b cell lymphomas" OR "transformed predominant nodular lymphocyte b cell lymphomas" OR "transformed predominant lymphocyte nodular b cell lymphomas" OR "transformed nodular lymphocyte predominant b cells lymphomas" OR "transformed lymphocyte nodular predominant b cells lymphomas" OR "transformed predominant nodular lymphocyte b cells lymphomas" OR "transformed predominant lymphocyte nodular b cells lymphomas" OR "transformed nodular lymphocyte predominant cell b lymphomas" OR "transformed lymphocyte nodular predominant cell b lymphomas" OR "transformed predominant nodular lymphocyte cell b lymphomas" OR "transformed predominant lymphocyte nodular cell b lymphomas" OR "transformed nodular lymphocyte predominant cells b lymphomas" OR "transformed lymphocyte nodular predominant cells b lymphomas" OR "transformed predominant nodular lymphocyte cells b lymphomas" OR "transformed predominant lymphocyte nodular cells b lymphomas") AND  ( ( ethnicity OR ethnic OR ethnicities OR ethnics OR race OR races OR racial OR racism OR multicultural OR "multi cultural" OR "cultural multi" OR crosscultural OR "cross cultural" OR "cultural cross" OR transcultural OR "trans cultural" OR "cultural trans" ) OR ( bame OR bames OR black OR blacks OR continental OR continentals OR hispanic OR hispanics OR native OR natives OR oceanic OR oceanics OR asian OR asians OR indian OR indians OR pakistani OR pakistanis OR bangladeshi OR bangladeshis OR chinese OR african OR africans OR caribbean OR caribbeans OR welsh OR scottish OR irish OR gypsy OR gypsies OR traveller OR travellers OR romanian OR roma OR romanians OR romas OR arabian OR arab OR arabs OR arabians OR filipino OR filipinos OR indian OR indians OR showman OR showmen OR showwoman OR showwomen OR "show man" OR "show men" OR "man show" OR "men show" OR "show woman" OR "show women" OR "woman show" OR "women show" ) ) 

# Search 29
("transformed predominant nodular lymphocyte lymphomas cell b" OR "transformed predominant lymphocyte nodular lymphomas cell b" OR "transformed nodular lymphocyte predominant lymphomas cells b" OR "transformed lymphocyte nodular predominant lymphomas cells b" OR "transformed predominant nodular lymphocyte lymphomas cells b" OR "transformed predominant lymphocyte nodular lymphomas cells b" OR "transformed nodular lymphocyte predominant lymphomas Hodgkins" OR "transformed lymphocyte nodular predominant lymphomas Hodgkins" OR "transformed predominant nodular lymphocyte lymphomas Hodgkins" OR "transformed predominant lymphocyte nodular lymphomas Hodgkins" OR "transformed nodular lymphocyte predominant lymphomas Hodgkin" OR "transformed lymphocyte nodular predominant lymphomas Hodgkin" OR "transformed predominant nodular lymphocyte lymphomas Hodgkin" OR "transformed predominant lymphocyte nodular lymphomas Hodgkin" OR "transformed nodular lymphocyte predominant bcell lymphoma" OR "transformed lymphocyte nodular predominant bcell lymphoma" OR "transformed predominant nodular lymphocyte bcell lymphoma" OR "transformed predominant lymphocyte nodular bcell lymphoma" OR "transformed nodular lymphocyte predominant bcells lymphoma" OR "transformed lymphocyte nodular predominant bcells lymphoma" OR "transformed predominant nodular lymphocyte bcells lymphoma" OR "transformed predominant lymphocyte nodular bcells lymphoma" OR "transformed nodular lymphocyte predominant b cell lymphoma" OR "transformed lymphocyte nodular predominant b cell lymphoma" OR "transformed predominant nodular lymphocyte b cell lymphoma" OR "transformed predominant lymphocyte nodular b cell lymphoma" OR "transformed nodular lymphocyte predominant b cells lymphoma") AND  ( ( ethnicity OR ethnic OR ethnicities OR ethnics OR race OR races OR racial OR racism OR multicultural OR "multi cultural" OR "cultural multi" OR crosscultural OR "cross cultural" OR "cultural cross" OR transcultural OR "trans cultural" OR "cultural trans" ) OR ( bame OR bames OR black OR blacks OR continental OR continentals OR hispanic OR hispanics OR native OR natives OR oceanic OR oceanics OR asian OR asians OR indian OR indians OR pakistani OR pakistanis OR bangladeshi OR bangladeshis OR chinese OR african OR africans OR caribbean OR caribbeans OR welsh OR scottish OR irish OR gypsy OR gypsies OR traveller OR travellers OR romanian OR roma OR romanians OR romas OR arabian OR arab OR arabs OR arabians OR filipino OR filipinos OR indian OR indians OR showman OR showmen OR showwoman OR showwomen OR "show man" OR "show men" OR "man show" OR "men show" OR "show woman" OR "show women" OR "woman show" OR "women show" ) ) 

# Search 30
("transformed nodular lymphocyte predominant Hodgkins lymphomas" OR "transformed lymphocyte nodular predominant Hodgkins lymphomas" OR "transformed predominant nodular lymphocyte Hodgkins lymphomas" OR "transformed predominant lymphocyte nodular Hodgkins lymphomas" OR "transformed nodular lymphocyte predominant Hodgkin lymphomas" OR "transformed lymphocyte nodular predominant Hodgkin lymphomas" OR "transformed predominant nodular lymphocyte Hodgkin lymphomas" OR "transformed predominant lymphocyte nodular Hodgkin lymphomas" OR "transformed marginal zone tcell lymphoma" OR "transformed marginal zone tcell lymphomas" OR "transformed marginal zone tcells lymphoma" OR "transformed marginal zone tcells lymphomas" OR "transformed marginal zone t cell lymphoma" OR "transformed marginal zone t cell lymphomas" OR "transformed marginal zone t cells lymphoma" OR "transformed marginal zone t cells lymphomas" OR "transformed marginal zone cell t lymphoma" OR "transformed marginal zone cell t lymphomas" OR "transformed marginal zone cells t lymphoma" OR "transformed marginal zone cells t lymphomas" OR "transformed marginal zone bcell lymphoma" OR "transformed marginal zone bcell lymphomas" OR "transformed marginal zone bcells lymphoma" OR "transformed marginal zone bcells lymphomas" OR "transformed marginal zone b cell lymphoma" OR "transformed marginal zone b cell lymphomas" OR "transformed marginal zone b cells lymphoma" OR "transformed marginal zone b cells lymphomas" OR "transformed marginal zone cell b lymphoma" OR "transformed marginal zone cell b lymphomas" OR "transformed marginal zone cells b lymphoma" OR "transformed marginal zone cells b lymphomas" OR "transformed zone marginal tcell lymphoma" OR "transformed zone marginal tcell lymphomas" OR "transformed zone marginal tcells lymphoma" OR "transformed zone marginal tcells lymphomas" OR "transformed zone marginal t cell lymphoma" OR "transformed zone marginal t cell lymphomas" OR "transformed zone marginal t cells lymphoma" OR "transformed zone marginal t cells lymphomas" OR "transformed zone marginal cell t lymphoma" OR "transformed zone marginal cell t lymphomas" OR "transformed zone marginal cells t lymphoma" OR "transformed zone marginal cells t lymphomas" OR "transformed zone marginal bcell lymphoma" OR "transformed zone marginal bcell lymphomas" OR "transformed zone marginal bcells lymphoma" OR "transformed zone marginal bcells lymphomas" OR "transformed zone marginal b cell lymphoma" OR "transformed zone marginal b cell lymphomas" OR "transformed zone marginal b cells lymphoma" OR "transformed zone marginal b cells lymphomas" OR "transformed zone marginal cell b lymphoma" OR "transformed zone marginal cell b lymphomas" OR "transformed zone marginal cells b lymphoma" OR "transformed zone marginal cells b lymphomas" OR "transformed tcell marginal zone lymphoma" OR "transformed tcell marginal zone lymphomas" OR "transformed tcells marginal zone lymphoma" OR "transformed tcells marginal zone lymphomas" OR "transformed t cell marginal zone lymphoma" OR "transformed t cell marginal zone lymphomas" OR "transformed t cells marginal zone lymphoma" OR "transformed t cells marginal zone lymphomas" OR "transformed cell t marginal zone lymphoma" OR "transformed cell t marginal zone lymphomas" OR "transformed cells t marginal zone lymphoma" OR "transformed cells t marginal zone lymphomas" OR "transformed bcell marginal zone lymphoma" OR "transformed bcell marginal zone lymphomas") AND  ( ( ethnicity OR ethnic OR ethnicities OR ethnics OR race OR races OR racial OR racism OR multicultural OR "multi cultural" OR "cultural multi" OR crosscultural OR "cross cultural" OR "cultural cross" OR transcultural OR "trans cultural" OR "cultural trans" ) OR ( bame OR bames OR black OR blacks OR continental OR continentals OR hispanic OR hispanics OR native OR natives OR oceanic OR oceanics OR asian OR asians OR indian OR indians OR pakistani OR pakistanis OR bangladeshi OR bangladeshis OR chinese OR african OR africans OR caribbean OR caribbeans OR welsh OR scottish OR irish OR gypsy OR gypsies OR traveller OR travellers OR romanian OR roma OR romanians OR romas OR arabian OR arab OR arabs OR arabians OR filipino OR filipinos OR indian OR indians OR showman OR showmen OR showwoman OR showwomen OR "show man" OR "show men" OR "man show" OR "men show" OR "show woman" OR "show women" OR "woman show" OR "women show" ) ) 

# Search 31
("transformed bcells marginal zone lymphoma" OR "transformed bcells marginal zone lymphomas" OR "transformed b cell marginal zone lymphoma" OR "transformed b cell marginal zone lymphomas" OR "transformed b cells marginal zone lymphoma" OR "transformed b cells marginal zone lymphomas" OR "transformed cell b marginal zone lymphoma" OR "transformed cell b marginal zone lymphomas" OR "transformed cells b marginal zone lymphoma" OR "transformed cells b marginal zone lymphomas" OR "transformed tcell zone marginal lymphoma" OR "transformed tcell zone marginal lymphomas" OR "transformed tcells zone marginal lymphoma" OR "transformed tcells zone marginal lymphomas" OR "transformed t cell zone marginal lymphoma" OR "transformed t cell zone marginal lymphomas" OR "transformed t cells zone marginal lymphoma" OR "transformed t cells zone marginal lymphomas" OR "transformed cell t zone marginal lymphoma" OR "transformed cell t zone marginal lymphomas" OR "transformed cells t zone marginal lymphoma" OR "transformed cells t zone marginal lymphomas" OR "transformed bcell zone marginal lymphoma" OR "transformed bcell zone marginal lymphomas" OR "transformed bcells zone marginal lymphoma" OR "transformed bcells zone marginal lymphomas" OR "transformed b cell zone marginal lymphoma" OR "transformed b cell zone marginal lymphomas" OR "transformed b cells zone marginal lymphoma" OR "transformed b cells zone marginal lymphomas" OR "transformed cell b zone marginal lymphoma" OR "transformed cell b zone marginal lymphomas" OR "transformed cells b zone marginal lymphoma" OR "transformed cells b zone marginal lymphomas" OR "transformed lymphoma marginal zone tcell" OR "transformed lymphomas marginal zone tcell" OR "transformed lymphoma marginal zone tcells" OR "transformed lymphomas marginal zone tcells" OR "transformed lymphoma marginal zone t cell" OR "transformed lymphomas marginal zone t cell" OR "transformed lymphoma marginal zone t cells" OR "transformed lymphomas marginal zone t cells" OR "transformed lymphoma marginal zone cell t" OR "transformed lymphomas marginal zone cell t" OR "transformed lymphoma marginal zone cells t" OR "transformed lymphomas marginal zone cells t" OR "transformed lymphoma marginal zone bcell" OR "transformed lymphomas marginal zone bcell" OR "transformed lymphoma marginal zone bcells" OR "transformed lymphomas marginal zone bcells" OR "transformed lymphoma marginal zone b cell" OR "transformed lymphomas marginal zone b cell" OR "transformed lymphoma marginal zone b cells" OR "transformed lymphomas marginal zone b cells" OR "transformed lymphoma marginal zone cell b" OR "transformed lymphomas marginal zone cell b" OR "transformed lymphoma marginal zone cells b" OR "transformed lymphomas marginal zone cells b" OR "transformed lymphoma zone marginal tcell" OR "transformed lymphomas zone marginal tcell" OR "transformed lymphoma zone marginal tcells" OR "transformed lymphomas zone marginal tcells" OR "transformed lymphoma zone marginal t cell" OR "transformed lymphomas zone marginal t cell" OR "transformed lymphoma zone marginal t cells" OR "transformed lymphomas zone marginal t cells" OR "transformed lymphoma zone marginal cell t" OR "transformed lymphomas zone marginal cell t" OR "transformed lymphoma zone marginal cells t" OR "transformed lymphomas zone marginal cells t") AND  ( ( ethnicity OR ethnic OR ethnicities OR ethnics OR race OR races OR racial OR racism OR multicultural OR "multi cultural" OR "cultural multi" OR crosscultural OR "cross cultural" OR "cultural cross" OR transcultural OR "trans cultural" OR "cultural trans" ) OR ( bame OR bames OR black OR blacks OR continental OR continentals OR hispanic OR hispanics OR native OR natives OR oceanic OR oceanics OR asian OR asians OR indian OR indians OR pakistani OR pakistanis OR bangladeshi OR bangladeshis OR chinese OR african OR africans OR caribbean OR caribbeans OR welsh OR scottish OR irish OR gypsy OR gypsies OR traveller OR travellers OR romanian OR roma OR romanians OR romas OR arabian OR arab OR arabs OR arabians OR filipino OR filipinos OR indian OR indians OR showman OR showmen OR showwoman OR showwomen OR "show man" OR "show men" OR "man show" OR "men show" OR "show woman" OR "show women" OR "woman show" OR "women show" ) ) 

# Search 32
("transformed lymphoma zone marginal bcell" OR "transformed lymphomas zone marginal bcell" OR "transformed lymphoma zone marginal bcells" OR "transformed lymphomas zone marginal bcells" OR "transformed lymphoma zone marginal b cell" OR "transformed lymphomas zone marginal b cell" OR "transformed lymphoma zone marginal b cells" OR "transformed lymphomas zone marginal b cells" OR "transformed lymphoma zone marginal cell b" OR "transformed lymphomas zone marginal cell b" OR "transformed lymphoma zone marginal cells b" OR "transformed lymphomas zone marginal cells b" OR "transformed lymphoma tcell marginal zone" OR "transformed lymphomas tcell marginal zone" OR "transformed lymphoma tcells marginal zone" OR "transformed lymphomas tcells marginal zone" OR "transformed lymphoma t cell marginal zone" OR "transformed lymphomas t cell marginal zone" OR "transformed lymphoma t cells marginal zone" OR "transformed lymphomas t cells marginal zone" OR "transformed lymphoma cell t marginal zone" OR "transformed lymphomas cell t marginal zone" OR "transformed lymphoma cells t marginal zone" OR "transformed lymphomas cells t marginal zone" OR "transformed lymphoma bcell marginal zone" OR "transformed lymphomas bcell marginal zone" OR "transformed lymphoma bcells marginal zone" OR "transformed lymphomas bcells marginal zone" OR "transformed lymphoma b cell marginal zone" OR "transformed lymphomas b cell marginal zone" OR "transformed lymphoma b cells marginal zone" OR "transformed lymphomas b cells marginal zone" OR "transformed lymphoma cell b marginal zone" OR "transformed lymphomas cell b marginal zone" OR "transformed lymphoma cells b marginal zone" OR "transformed lymphomas cells b marginal zone" OR "transformed lymphoma tcell zone marginal" OR "transformed lymphomas tcell zone marginal" OR "transformed lymphoma tcells zone marginal" OR "transformed lymphomas tcells zone marginal" OR "transformed lymphoma t cell zone marginal" OR "transformed lymphomas t cell zone marginal" OR "transformed lymphoma t cells zone marginal" OR "transformed lymphomas t cells zone marginal" OR "transformed lymphoma cell t zone marginal" OR "transformed lymphomas cell t zone marginal" OR "transformed lymphoma cells t zone marginal" OR "transformed lymphomas cells t zone marginal" OR "transformed lymphoma bcell zone marginal" OR "transformed lymphomas bcell zone marginal" OR "transformed lymphoma bcells zone marginal" OR "transformed lymphomas bcells zone marginal" OR "transformed lymphoma b cell zone marginal" OR "transformed lymphomas b cell zone marginal" OR "transformed lymphoma b cells zone marginal" OR "transformed lymphomas b cells zone marginal" OR "transformed lymphoma cell b zone marginal" OR "transformed lymphomas cell b zone marginal" OR "transformed lymphoma cells b zone marginal" OR "transformed lymphomas cells b zone marginal" OR "transformed MALT" OR "transformed mucosa associated lymphoid tissue" OR "transformed mucosa associated lymphoid tissues" OR "transformed associated mucosa lymphoid tissue" OR "transformed associated mucosa lymphoid tissues" OR "transformed lymphoid mucosa associated tissue" OR "transformed lymphoid mucosa associated tissues" OR "transformed lymphoid associated mucosa tissue" OR "transformed lymphoid associated mucosa tissues" OR "transformed tissue mucosa associated lymphoid") AND  ( ( ethnicity OR ethnic OR ethnicities OR ethnics OR race OR races OR racial OR racism OR multicultural OR "multi cultural" OR "cultural multi" OR crosscultural OR "cross cultural" OR "cultural cross" OR transcultural OR "trans cultural" OR "cultural trans" ) OR ( bame OR bames OR black OR blacks OR continental OR continentals OR hispanic OR hispanics OR native OR natives OR oceanic OR oceanics OR asian OR asians OR indian OR indians OR pakistani OR pakistanis OR bangladeshi OR bangladeshis OR chinese OR african OR africans OR caribbean OR caribbeans OR welsh OR scottish OR irish OR gypsy OR gypsies OR traveller OR travellers OR romanian OR roma OR romanians OR romas OR arabian OR arab OR arabs OR arabians OR filipino OR filipinos OR indian OR indians OR showman OR showmen OR showwoman OR showwomen OR "show man" OR "show men" OR "man show" OR "men show" OR "show woman" OR "show women" OR "woman show" OR "women show" ) ) 

# Search 33
("transformed tissues mucosa associated lymphoid" OR "transformed tissue associated mucosa lymphoid" OR "transformed tissues associated mucosa lymphoid" OR "transformed tissue lymphoid mucosa associated" OR "transformed tissues lymphoid mucosa associated" OR "transformed tissue lymphoid associated mucosa" OR "transformed tissues lymphoid associated mucosa" OR "follicular tcell lymphoma transformed" OR "follicular tcell lymphomas transformed" OR "follicular tcells lymphoma transformed" OR "follicular tcells lymphomas transformed" OR "follicular t cell lymphoma transformed" OR "follicular t cell lymphomas transformed" OR "follicular t cells lymphoma transformed" OR "follicular t cells lymphomas transformed" OR "follicular cell t lymphoma transformed" OR "follicular cell t lymphomas transformed" OR "follicular cells t lymphoma transformed" OR "follicular cells t lymphomas transformed" OR "follicular bcell lymphoma transformed" OR "follicular bcell lymphomas transformed" OR "follicular bcells lymphoma transformed" OR "follicular bcells lymphomas transformed" OR "follicular b cell lymphoma transformed" OR "follicular b cell lymphomas transformed" OR "follicular b cells lymphoma transformed" OR "follicular b cells lymphomas transformed" OR "follicular cell b lymphoma transformed" OR "follicular cell b lymphomas transformed" OR "follicular cells b lymphoma transformed" OR "follicular cells b lymphomas transformed" OR "tcell follicular lymphoma transformed" OR "tcell follicular lymphomas transformed" OR "tcells follicular lymphoma transformed" OR "tcells follicular lymphomas transformed" OR "t cell follicular lymphoma transformed" OR "t cell follicular lymphomas transformed" OR "t cells follicular lymphoma transformed" OR "t cells follicular lymphomas transformed" OR "cell t follicular lymphoma transformed" OR "cell t follicular lymphomas transformed" OR "cells t follicular lymphoma transformed" OR "cells t follicular lymphomas transformed" OR "bcell follicular lymphoma transformed" OR "bcell follicular lymphomas transformed" OR "bcells follicular lymphoma transformed" OR "bcells follicular lymphomas transformed" OR "b cell follicular lymphoma transformed" OR "b cell follicular lymphomas transformed" OR "b cells follicular lymphoma transformed" OR "b cells follicular lymphomas transformed" OR "cell b follicular lymphoma transformed" OR "cell b follicular lymphomas transformed" OR "cells b follicular lymphoma transformed" OR "cells b follicular lymphomas transformed" OR "lymphoma follicular tcell transformed" OR "lymphomas follicular tcell transformed" OR "lymphoma follicular tcells transformed" OR "lymphomas follicular tcells transformed" OR "lymphoma follicular t cell transformed" OR "lymphomas follicular t cell transformed" OR "lymphoma follicular t cells transformed" OR "lymphomas follicular t cells transformed" OR "lymphoma follicular cell t transformed" OR "lymphomas follicular cell t transformed" OR "lymphoma follicular cells t transformed" OR "lymphomas follicular cells t transformed" OR "lymphoma follicular bcell transformed" OR "lymphomas follicular bcell transformed" OR "lymphoma follicular bcells transformed") AND  ( ( ethnicity OR ethnic OR ethnicities OR ethnics OR race OR races OR racial OR racism OR multicultural OR "multi cultural" OR "cultural multi" OR crosscultural OR "cross cultural" OR "cultural cross" OR transcultural OR "trans cultural" OR "cultural trans" ) OR ( bame OR bames OR black OR blacks OR continental OR continentals OR hispanic OR hispanics OR native OR natives OR oceanic OR oceanics OR asian OR asians OR indian OR indians OR pakistani OR pakistanis OR bangladeshi OR bangladeshis OR chinese OR african OR africans OR caribbean OR caribbeans OR welsh OR scottish OR irish OR gypsy OR gypsies OR traveller OR travellers OR romanian OR roma OR romanians OR romas OR arabian OR arab OR arabs OR arabians OR filipino OR filipinos OR indian OR indians OR showman OR showmen OR showwoman OR showwomen OR "show man" OR "show men" OR "man show" OR "men show" OR "show woman" OR "show women" OR "woman show" OR "women show" ) ) 

# Search 34
("lymphomas follicular bcells transformed" OR "lymphoma follicular b cell transformed" OR "lymphomas follicular b cell transformed" OR "lymphoma follicular b cells transformed" OR "lymphomas follicular b cells transformed" OR "lymphoma follicular cell b transformed" OR "lymphomas follicular cell b transformed" OR "lymphoma follicular cells b transformed" OR "lymphomas follicular cells b transformed" OR "lymphoma tcell follicular transformed" OR "lymphomas tcell follicular transformed" OR "lymphoma tcells follicular transformed" OR "lymphomas tcells follicular transformed" OR "lymphoma t cell follicular transformed" OR "lymphomas t cell follicular transformed" OR "lymphoma t cells follicular transformed" OR "lymphomas t cells follicular transformed" OR "lymphoma cell t follicular transformed" OR "lymphomas cell t follicular transformed" OR "lymphoma cells t follicular transformed" OR "lymphomas cells t follicular transformed" OR "lymphoma bcell follicular transformed" OR "lymphomas bcell follicular transformed" OR "lymphoma bcells follicular transformed" OR "lymphomas bcells follicular transformed" OR "lymphoma b cell follicular transformed" OR "lymphomas b cell follicular transformed" OR "lymphoma b cells follicular transformed" OR "lymphomas b cells follicular transformed" OR "lymphoma cell b follicular transformed" OR "lymphomas cell b follicular transformed" OR "lymphoma cells b follicular transformed" OR "lymphomas cells b follicular transformed" OR "chronic lymphocytic leukemia transformed" OR "chronic lymphocytic leukaemia transformed" OR "chronic lymphocytic leukemias transformed" OR "chronic lymphocytic leukaemias transformed" OR "lymphocytic chronic leukemia transformed" OR "lymphocytic chronic leukaemia transformed" OR "lymphocytic chronic leukemias transformed" OR "lymphocytic chronic leukaemias transformed" OR "leukemia chronic lymphocytic transformed" OR "leukaemia chronic lymphocytic transformed" OR "leukemias chronic lymphocytic transformed" OR "leukaemias chronic lymphocytic transformed" OR "leukemia lymphocytic chronic transformed" OR "leukaemia lymphocytic chronic transformed" OR "leukemias lymphocytic chronic transformed" OR "leukaemias lymphocytic chronic transformed" OR "small lymphocytic lymphoma transformed" OR "small lymphocytic lymphomas transformed" OR "lymphocytic small lymphoma transformed" OR "lymphocytic small lymphomas transformed" OR "lymphoma small lymphocytic transformed" OR "lymphomas small lymphocytic transformed" OR "lymphoma lymphocytic small transformed" OR "lymphomas lymphocytic small transformed" OR "Richter transformed" OR "Richters transformed" OR "lymphoma bcell nodular lymphocyte predominant transformed" OR "lymphoma bcell lymphocyte nodular predominant transformed" OR "lymphoma bcell predominant nodular lymphocyte transformed" OR "lymphoma bcell predominant lymphocyte nodular transformed" OR "lymphoma bcells nodular lymphocyte predominant transformed" OR "lymphoma bcells lymphocyte nodular predominant transformed" OR "lymphoma bcells predominant nodular lymphocyte transformed" OR "lymphoma bcells predominant lymphocyte nodular transformed" OR "lymphoma b cell nodular lymphocyte predominant transformed" OR "lymphoma b cell lymphocyte nodular predominant transformed" OR "lymphoma b cell predominant nodular lymphocyte transformed") AND  ( ( ethnicity OR ethnic OR ethnicities OR ethnics OR race OR races OR racial OR racism OR multicultural OR "multi cultural" OR "cultural multi" OR crosscultural OR "cross cultural" OR "cultural cross" OR transcultural OR "trans cultural" OR "cultural trans" ) OR ( bame OR bames OR black OR blacks OR continental OR continentals OR hispanic OR hispanics OR native OR natives OR oceanic OR oceanics OR asian OR asians OR indian OR indians OR pakistani OR pakistanis OR bangladeshi OR bangladeshis OR chinese OR african OR africans OR caribbean OR caribbeans OR welsh OR scottish OR irish OR gypsy OR gypsies OR traveller OR travellers OR romanian OR roma OR romanians OR romas OR arabian OR arab OR arabs OR arabians OR filipino OR filipinos OR indian OR indians OR showman OR showmen OR showwoman OR showwomen OR "show man" OR "show men" OR "man show" OR "men show" OR "show woman" OR "show women" OR "woman show" OR "women show" ) ) 

# Search 35
("lymphomas cell b predominant lymphocyte nodular transformed" OR "lymphomas cells b nodular lymphocyte predominant transformed" OR "lymphomas cells b lymphocyte nodular predominant transformed" OR "lymphomas cells b predominant nodular lymphocyte transformed" OR "lymphomas cells b predominant lymphocyte nodular transformed" OR "lymphomas Hodgkins nodular lymphocyte predominant transformed" OR "lymphomas Hodgkins lymphocyte nodular predominant transformed" OR "lymphomas Hodgkins predominant nodular lymphocyte transformed" OR "lymphomas Hodgkins predominant lymphocyte nodular transformed" OR "lymphomas Hodgkin nodular lymphocyte predominant transformed" OR "lymphomas Hodgkin lymphocyte nodular predominant transformed" OR "lymphomas Hodgkin predominant nodular lymphocyte transformed" OR "lymphomas Hodgkin predominant lymphocyte nodular transformed" OR "bcell lymphoma nodular lymphocyte predominant transformed" OR "bcell lymphoma lymphocyte nodular predominant transformed" OR "bcell lymphoma predominant nodular lymphocyte transformed" OR "bcell lymphoma predominant lymphocyte nodular transformed" OR "bcells lymphoma nodular lymphocyte predominant transformed" OR "bcells lymphoma lymphocyte nodular predominant transformed" OR "bcells lymphoma predominant nodular lymphocyte transformed" OR "bcells lymphoma predominant lymphocyte nodular transformed" OR "b cell lymphoma nodular lymphocyte predominant transformed" OR "b cell lymphoma lymphocyte nodular predominant transformed" OR "b cell lymphoma predominant nodular lymphocyte transformed" OR "b cell lymphoma predominant lymphocyte nodular transformed" OR "b cells lymphoma nodular lymphocyte predominant transformed" OR "b cells lymphoma lymphocyte nodular predominant transformed" OR "b cells lymphoma predominant nodular lymphocyte transformed" OR "b cells lymphoma predominant lymphocyte nodular transformed" OR "cell b lymphoma nodular lymphocyte predominant transformed") AND  ( ( ethnicity OR ethnic OR ethnicities OR ethnics OR race OR races OR racial OR racism OR multicultural OR "multi cultural" OR "cultural multi" OR crosscultural OR "cross cultural" OR "cultural cross" OR transcultural OR "trans cultural" OR "cultural trans" ) OR ( bame OR bames OR black OR blacks OR continental OR continentals OR hispanic OR hispanics OR native OR natives OR oceanic OR oceanics OR asian OR asians OR indian OR indians OR pakistani OR pakistanis OR bangladeshi OR bangladeshis OR chinese OR african OR africans OR caribbean OR caribbeans OR welsh OR scottish OR irish OR gypsy OR gypsies OR traveller OR travellers OR romanian OR roma OR romanians OR romas OR arabian OR arab OR arabs OR arabians OR filipino OR filipinos OR indian OR indians OR showman OR showmen OR showwoman OR showwomen OR "show man" OR "show men" OR "man show" OR "men show" OR "show woman" OR "show women" OR "woman show" OR "women show" ) ) 

# Search 36
("lymphoma b cell predominant lymphocyte nodular transformed" OR "lymphoma b cells nodular lymphocyte predominant transformed" OR "lymphoma b cells lymphocyte nodular predominant transformed" OR "lymphoma b cells predominant nodular lymphocyte transformed" OR "lymphoma b cells predominant lymphocyte nodular transformed" OR "lymphoma cell b nodular lymphocyte predominant transformed" OR "lymphoma cell b lymphocyte nodular predominant transformed" OR "lymphoma cell b predominant nodular lymphocyte transformed" OR "lymphoma cell b predominant lymphocyte nodular transformed" OR "lymphoma cells b nodular lymphocyte predominant transformed" OR "lymphoma cells b lymphocyte nodular predominant transformed" OR "lymphoma cells b predominant nodular lymphocyte transformed" OR "lymphoma cells b predominant lymphocyte nodular transformed" OR "lymphoma Hodgkins nodular lymphocyte predominant transformed" OR "lymphoma Hodgkins lymphocyte nodular predominant transformed" OR "lymphoma Hodgkins predominant nodular lymphocyte transformed" OR "lymphoma Hodgkins predominant lymphocyte nodular transformed" OR "lymphoma Hodgkin nodular lymphocyte predominant transformed" OR "lymphoma Hodgkin lymphocyte nodular predominant transformed" OR "lymphoma Hodgkin predominant nodular lymphocyte transformed" OR "lymphoma Hodgkin predominant lymphocyte nodular transformed" OR "lymphomas bcell nodular lymphocyte predominant transformed" OR "lymphomas bcell lymphocyte nodular predominant transformed" OR "lymphomas bcell predominant nodular lymphocyte transformed" OR "lymphomas bcell predominant lymphocyte nodular transformed" OR "lymphomas bcells nodular lymphocyte predominant transformed" OR "lymphomas bcells lymphocyte nodular predominant transformed" OR "lymphomas bcells predominant nodular lymphocyte transformed" OR "lymphomas bcells predominant lymphocyte nodular transformed" OR "lymphomas b cell nodular lymphocyte predominant transformed" OR "lymphomas b cell lymphocyte nodular predominant transformed" OR "lymphomas b cell predominant nodular lymphocyte transformed" OR "lymphomas b cell predominant lymphocyte nodular transformed" OR "lymphomas b cells nodular lymphocyte predominant transformed" OR "lymphomas b cells lymphocyte nodular predominant transformed" OR "lymphomas b cells predominant nodular lymphocyte transformed" OR "lymphomas b cells predominant lymphocyte nodular transformed" OR "lymphomas cell b nodular lymphocyte predominant transformed" OR "lymphomas cell b lymphocyte nodular predominant transformed" OR "lymphomas cell b predominant nodular lymphocyte transformed") AND  ( ( ethnicity OR ethnic OR ethnicities OR ethnics OR race OR races OR racial OR racism OR multicultural OR "multi cultural" OR "cultural multi" OR crosscultural OR "cross cultural" OR "cultural cross" OR transcultural OR "trans cultural" OR "cultural trans" ) OR ( bame OR bames OR black OR blacks OR continental OR continentals OR hispanic OR hispanics OR native OR natives OR oceanic OR oceanics OR asian OR asians OR indian OR indians OR pakistani OR pakistanis OR bangladeshi OR bangladeshis OR chinese OR african OR africans OR caribbean OR caribbeans OR welsh OR scottish OR irish OR gypsy OR gypsies OR traveller OR travellers OR romanian OR roma OR romanians OR romas OR arabian OR arab OR arabs OR arabians OR filipino OR filipinos OR indian OR indians OR showman OR showmen OR showwoman OR showwomen OR "show man" OR "show men" OR "man show" OR "men show" OR "show woman" OR "show women" OR "woman show" OR "women show" ) ) 

# Search 37
("b cells lymphomas nodular lymphocyte predominant transformed" OR "b cells lymphomas lymphocyte nodular predominant transformed" OR "b cells lymphomas predominant nodular lymphocyte transformed" OR "b cells lymphomas predominant lymphocyte nodular transformed" OR "cell b lymphomas nodular lymphocyte predominant transformed" OR "cell b lymphomas lymphocyte nodular predominant transformed" OR "cell b lymphomas predominant nodular lymphocyte transformed" OR "cell b lymphomas predominant lymphocyte nodular transformed" OR "cells b lymphomas nodular lymphocyte predominant transformed" OR "cells b lymphomas lymphocyte nodular predominant transformed" OR "cells b lymphomas predominant nodular lymphocyte transformed" OR "cells b lymphomas predominant lymphocyte nodular transformed" OR "Hodgkins lymphomas nodular lymphocyte predominant transformed" OR "Hodgkins lymphomas lymphocyte nodular predominant transformed" OR "Hodgkins lymphomas predominant nodular lymphocyte transformed" OR "Hodgkins lymphomas predominant lymphocyte nodular transformed" OR "Hodgkin lymphomas nodular lymphocyte predominant transformed" OR "Hodgkin lymphomas lymphocyte nodular predominant transformed" OR "Hodgkin lymphomas predominant nodular lymphocyte transformed" OR "Hodgkin lymphomas predominant lymphocyte nodular transformed" OR "nodular lymphocyte predominant lymphoma bcell transformed" OR "lymphocyte nodular predominant lymphoma bcell transformed" OR "predominant nodular lymphocyte lymphoma bcell transformed" OR "predominant lymphocyte nodular lymphoma bcell transformed" OR "nodular lymphocyte predominant lymphoma bcells transformed" OR "lymphocyte nodular predominant lymphoma bcells transformed" OR "predominant nodular lymphocyte lymphoma bcells transformed" OR "predominant lymphocyte nodular lymphoma bcells transformed" OR "nodular lymphocyte predominant lymphoma b cell transformed" OR "lymphocyte nodular predominant lymphoma b cell transformed" OR "predominant nodular lymphocyte lymphoma b cell transformed" OR "predominant lymphocyte nodular lymphoma b cell transformed" OR "nodular lymphocyte predominant lymphoma b cells transformed" OR "lymphocyte nodular predominant lymphoma b cells transformed" OR "predominant nodular lymphocyte lymphoma b cells transformed" OR "predominant lymphocyte nodular lymphoma b cells transformed" OR "nodular lymphocyte predominant lymphoma cell b transformed" OR "lymphocyte nodular predominant lymphoma cell b transformed" OR "predominant nodular lymphocyte lymphoma cell b transformed" OR "predominant lymphocyte nodular lymphoma cell b transformed" OR "nodular lymphocyte predominant lymphoma cells b transformed" OR "lymphocyte nodular predominant lymphoma cells b transformed" OR "predominant nodular lymphocyte lymphoma cells b transformed") AND  ( ( ethnicity OR ethnic OR ethnicities OR ethnics OR race OR races OR racial OR racism OR multicultural OR "multi cultural" OR "cultural multi" OR crosscultural OR "cross cultural" OR "cultural cross" OR transcultural OR "trans cultural" OR "cultural trans" ) OR ( bame OR bames OR black OR blacks OR continental OR continentals OR hispanic OR hispanics OR native OR natives OR oceanic OR oceanics OR asian OR asians OR indian OR indians OR pakistani OR pakistanis OR bangladeshi OR bangladeshis OR chinese OR african OR africans OR caribbean OR caribbeans OR welsh OR scottish OR irish OR gypsy OR gypsies OR traveller OR travellers OR romanian OR roma OR romanians OR romas OR arabian OR arab OR arabs OR arabians OR filipino OR filipinos OR indian OR indians OR showman OR showmen OR showwoman OR showwomen OR "show man" OR "show men" OR "man show" OR "men show" OR "show woman" OR "show women" OR "woman show" OR "women show" ) ) 

# Search 38
("cell b lymphoma lymphocyte nodular predominant transformed" OR "cell b lymphoma predominant nodular lymphocyte transformed" OR "cell b lymphoma predominant lymphocyte nodular transformed" OR "cells b lymphoma nodular lymphocyte predominant transformed" OR "cells b lymphoma lymphocyte nodular predominant transformed" OR "cells b lymphoma predominant nodular lymphocyte transformed" OR "cells b lymphoma predominant lymphocyte nodular transformed" OR "Hodgkins lymphoma nodular lymphocyte predominant transformed" OR "Hodgkins lymphoma lymphocyte nodular predominant transformed" OR "Hodgkins lymphoma predominant nodular lymphocyte transformed" OR "Hodgkins lymphoma predominant lymphocyte nodular transformed" OR "Hodgkin lymphoma nodular lymphocyte predominant transformed" OR "Hodgkin lymphoma lymphocyte nodular predominant transformed" OR "Hodgkin lymphoma predominant nodular lymphocyte transformed" OR "Hodgkin lymphoma predominant lymphocyte nodular transformed" OR "bcell lymphomas nodular lymphocyte predominant transformed" OR "bcell lymphomas lymphocyte nodular predominant transformed" OR "bcell lymphomas predominant nodular lymphocyte transformed" OR "bcell lymphomas predominant lymphocyte nodular transformed" OR "bcells lymphomas nodular lymphocyte predominant transformed" OR "bcells lymphomas lymphocyte nodular predominant transformed" OR "bcells lymphomas predominant nodular lymphocyte transformed" OR "bcells lymphomas predominant lymphocyte nodular transformed" OR "b cell lymphomas nodular lymphocyte predominant transformed" OR "b cell lymphomas lymphocyte nodular predominant transformed" OR "b cell lymphomas predominant nodular lymphocyte transformed" OR "b cell lymphomas predominant lymphocyte nodular transformed") AND  ( ( ethnicity OR ethnic OR ethnicities OR ethnics OR race OR races OR racial OR racism OR multicultural OR "multi cultural" OR "cultural multi" OR crosscultural OR "cross cultural" OR "cultural cross" OR transcultural OR "trans cultural" OR "cultural trans" ) OR ( bame OR bames OR black OR blacks OR continental OR continentals OR hispanic OR hispanics OR native OR natives OR oceanic OR oceanics OR asian OR asians OR indian OR indians OR pakistani OR pakistanis OR bangladeshi OR bangladeshis OR chinese OR african OR africans OR caribbean OR caribbeans OR welsh OR scottish OR irish OR gypsy OR gypsies OR traveller OR travellers OR romanian OR roma OR romanians OR romas OR arabian OR arab OR arabs OR arabians OR filipino OR filipinos OR indian OR indians OR showman OR showmen OR showwoman OR showwomen OR "show man" OR "show men" OR "man show" OR "men show" OR "show woman" OR "show women" OR "woman show" OR "women show" ) ) 

# Search 39
("nodular lymphocyte predominant lymphomas cells b transformed" OR "lymphocyte nodular predominant lymphomas cells b transformed" OR "predominant nodular lymphocyte lymphomas cells b transformed" OR "predominant lymphocyte nodular lymphomas cells b transformed" OR "nodular lymphocyte predominant lymphomas Hodgkins transformed" OR "lymphocyte nodular predominant lymphomas Hodgkins transformed" OR "predominant nodular lymphocyte lymphomas Hodgkins transformed" OR "predominant lymphocyte nodular lymphomas Hodgkins transformed" OR "nodular lymphocyte predominant lymphomas Hodgkin transformed" OR "lymphocyte nodular predominant lymphomas Hodgkin transformed" OR "predominant nodular lymphocyte lymphomas Hodgkin transformed" OR "predominant lymphocyte nodular lymphomas Hodgkin transformed" OR "nodular lymphocyte predominant bcell lymphoma transformed" OR "lymphocyte nodular predominant bcell lymphoma transformed" OR "predominant nodular lymphocyte bcell lymphoma transformed" OR "predominant lymphocyte nodular bcell lymphoma transformed" OR "nodular lymphocyte predominant bcells lymphoma transformed" OR "lymphocyte nodular predominant bcells lymphoma transformed" OR "predominant nodular lymphocyte bcells lymphoma transformed" OR "predominant lymphocyte nodular bcells lymphoma transformed" OR "nodular lymphocyte predominant b cell lymphoma transformed" OR "lymphocyte nodular predominant b cell lymphoma transformed" OR "predominant nodular lymphocyte b cell lymphoma transformed" OR "predominant lymphocyte nodular b cell lymphoma transformed" OR "nodular lymphocyte predominant b cells lymphoma transformed" OR "lymphocyte nodular predominant b cells lymphoma transformed" OR "predominant nodular lymphocyte b cells lymphoma transformed" OR "predominant lymphocyte nodular b cells lymphoma transformed" OR "nodular lymphocyte predominant cell b lymphoma transformed" OR "lymphocyte nodular predominant cell b lymphoma transformed" OR "predominant nodular lymphocyte cell b lymphoma transformed" OR "predominant lymphocyte nodular cell b lymphoma transformed" OR "nodular lymphocyte predominant cells b lymphoma transformed" OR "lymphocyte nodular predominant cells b lymphoma transformed" OR "predominant nodular lymphocyte cells b lymphoma transformed" OR "predominant lymphocyte nodular cells b lymphoma transformed" OR "nodular lymphocyte predominant Hodgkins lymphoma transformed" OR "lymphocyte nodular predominant Hodgkins lymphoma transformed" OR "predominant nodular lymphocyte Hodgkins lymphoma transformed" OR "predominant lymphocyte nodular Hodgkins lymphoma transformed" OR "nodular lymphocyte predominant Hodgkin lymphoma transformed") AND  ( ( ethnicity OR ethnic OR ethnicities OR ethnics OR race OR races OR racial OR racism OR multicultural OR "multi cultural" OR "cultural multi" OR crosscultural OR "cross cultural" OR "cultural cross" OR transcultural OR "trans cultural" OR "cultural trans" ) OR ( bame OR bames OR black OR blacks OR continental OR continentals OR hispanic OR hispanics OR native OR natives OR oceanic OR oceanics OR asian OR asians OR indian OR indians OR pakistani OR pakistanis OR bangladeshi OR bangladeshis OR chinese OR african OR africans OR caribbean OR caribbeans OR welsh OR scottish OR irish OR gypsy OR gypsies OR traveller OR travellers OR romanian OR roma OR romanians OR romas OR arabian OR arab OR arabs OR arabians OR filipino OR filipinos OR indian OR indians OR showman OR showmen OR showwoman OR showwomen OR "show man" OR "show men" OR "man show" OR "men show" OR "show woman" OR "show women" OR "woman show" OR "women show" ) ) 

# Search 40
("predominant lymphocyte nodular lymphoma cells b transformed" OR "nodular lymphocyte predominant lymphoma Hodgkins transformed" OR "lymphocyte nodular predominant lymphoma Hodgkins transformed" OR "predominant nodular lymphocyte lymphoma Hodgkins transformed" OR "predominant lymphocyte nodular lymphoma Hodgkins transformed" OR "nodular lymphocyte predominant lymphoma Hodgkin transformed" OR "lymphocyte nodular predominant lymphoma Hodgkin transformed" OR "predominant nodular lymphocyte lymphoma Hodgkin transformed" OR "predominant lymphocyte nodular lymphoma Hodgkin transformed" OR "nodular lymphocyte predominant lymphomas bcell transformed" OR "lymphocyte nodular predominant lymphomas bcell transformed" OR "predominant nodular lymphocyte lymphomas bcell transformed" OR "predominant lymphocyte nodular lymphomas bcell transformed" OR "nodular lymphocyte predominant lymphomas bcells transformed" OR "lymphocyte nodular predominant lymphomas bcells transformed" OR "predominant nodular lymphocyte lymphomas bcells transformed" OR "predominant lymphocyte nodular lymphomas bcells transformed" OR "nodular lymphocyte predominant lymphomas b cell transformed" OR "lymphocyte nodular predominant lymphomas b cell transformed" OR "predominant nodular lymphocyte lymphomas b cell transformed" OR "predominant lymphocyte nodular lymphomas b cell transformed" OR "nodular lymphocyte predominant lymphomas b cells transformed" OR "lymphocyte nodular predominant lymphomas b cells transformed" OR "predominant nodular lymphocyte lymphomas b cells transformed" OR "predominant lymphocyte nodular lymphomas b cells transformed" OR "nodular lymphocyte predominant lymphomas cell b transformed" OR "lymphocyte nodular predominant lymphomas cell b transformed" OR "predominant nodular lymphocyte lymphomas cell b transformed" OR "predominant lymphocyte nodular lymphomas cell b transformed") AND  ( ( ethnicity OR ethnic OR ethnicities OR ethnics OR race OR races OR racial OR racism OR multicultural OR "multi cultural" OR "cultural multi" OR crosscultural OR "cross cultural" OR "cultural cross" OR transcultural OR "trans cultural" OR "cultural trans" ) OR ( bame OR bames OR black OR blacks OR continental OR continentals OR hispanic OR hispanics OR native OR natives OR oceanic OR oceanics OR asian OR asians OR indian OR indians OR pakistani OR pakistanis OR bangladeshi OR bangladeshis OR chinese OR african OR africans OR caribbean OR caribbeans OR welsh OR scottish OR irish OR gypsy OR gypsies OR traveller OR travellers OR romanian OR roma OR romanians OR romas OR arabian OR arab OR arabs OR arabians OR filipino OR filipinos OR indian OR indians OR showman OR showmen OR showwoman OR showwomen OR "show man" OR "show men" OR "man show" OR "men show" OR "show woman" OR "show women" OR "woman show" OR "women show" ) ) 

# Search 41
("lymphocyte nodular predominant Hodgkin lymphoma transformed" OR "predominant nodular lymphocyte Hodgkin lymphoma transformed" OR "predominant lymphocyte nodular Hodgkin lymphoma transformed" OR "nodular lymphocyte predominant bcell lymphomas transformed" OR "lymphocyte nodular predominant bcell lymphomas transformed" OR "predominant nodular lymphocyte bcell lymphomas transformed" OR "predominant lymphocyte nodular bcell lymphomas transformed" OR "nodular lymphocyte predominant bcells lymphomas transformed" OR "lymphocyte nodular predominant bcells lymphomas transformed" OR "predominant nodular lymphocyte bcells lymphomas transformed" OR "predominant lymphocyte nodular bcells lymphomas transformed" OR "nodular lymphocyte predominant b cell lymphomas transformed" OR "lymphocyte nodular predominant b cell lymphomas transformed" OR "predominant nodular lymphocyte b cell lymphomas transformed" OR "predominant lymphocyte nodular b cell lymphomas transformed" OR "nodular lymphocyte predominant b cells lymphomas transformed" OR "lymphocyte nodular predominant b cells lymphomas transformed" OR "predominant nodular lymphocyte b cells lymphomas transformed" OR "predominant lymphocyte nodular b cells lymphomas transformed" OR "nodular lymphocyte predominant cell b lymphomas transformed" OR "lymphocyte nodular predominant cell b lymphomas transformed" OR "predominant nodular lymphocyte cell b lymphomas transformed" OR "predominant lymphocyte nodular cell b lymphomas transformed" OR "nodular lymphocyte predominant cells b lymphomas transformed" OR "lymphocyte nodular predominant cells b lymphomas transformed" OR "predominant nodular lymphocyte cells b lymphomas transformed" OR "predominant lymphocyte nodular cells b lymphomas transformed" OR "nodular lymphocyte predominant Hodgkins lymphomas transformed" OR "lymphocyte nodular predominant Hodgkins lymphomas transformed" OR "predominant nodular lymphocyte Hodgkins lymphomas transformed" OR "predominant lymphocyte nodular Hodgkins lymphomas transformed" OR "nodular lymphocyte predominant Hodgkin lymphomas transformed" OR "lymphocyte nodular predominant Hodgkin lymphomas transformed" OR "predominant nodular lymphocyte Hodgkin lymphomas transformed" OR "predominant lymphocyte nodular Hodgkin lymphomas transformed" OR "marginal zone tcell lymphoma transformed" OR "marginal zone tcell lymphomas transformed" OR "marginal zone tcells lymphoma transformed" OR "marginal zone tcells lymphomas transformed" OR "marginal zone t cell lymphoma transformed" OR "marginal zone t cell lymphomas transformed" OR "marginal zone t cells lymphoma transformed" OR "marginal zone t cells lymphomas transformed" OR "marginal zone cell t lymphoma transformed" OR "marginal zone cell t lymphomas transformed" OR "marginal zone cells t lymphoma transformed" OR "marginal zone cells t lymphomas transformed" OR "marginal zone bcell lymphoma transformed" OR "marginal zone bcell lymphomas transformed" OR "marginal zone bcells lymphoma transformed" OR "marginal zone bcells lymphomas transformed" OR "marginal zone b cell lymphoma transformed" OR "marginal zone b cell lymphomas transformed" OR "marginal zone b cells lymphoma transformed" OR "marginal zone b cells lymphomas transformed" OR "marginal zone cell b lymphoma transformed" OR "marginal zone cell b lymphomas transformed" OR "marginal zone cells b lymphoma transformed" OR "marginal zone cells b lymphomas transformed" OR "zone marginal tcell lymphoma transformed" OR "zone marginal tcell lymphomas transformed" OR "zone marginal tcells lymphoma transformed" OR "zone marginal tcells lymphomas transformed" OR "zone marginal t cell lymphoma transformed" OR "zone marginal t cell lymphomas transformed" OR "zone marginal t cells lymphoma transformed" OR "zone marginal t cells lymphomas transformed" OR "zone marginal cell t lymphoma transformed" OR "zone marginal cell t lymphomas transformed" OR "zone marginal cells t lymphoma transformed") AND  ( ( ethnicity OR ethnic OR ethnicities OR ethnics OR race OR races OR racial OR racism OR multicultural OR "multi cultural" OR "cultural multi" OR crosscultural OR "cross cultural" OR "cultural cross" OR transcultural OR "trans cultural" OR "cultural trans" ) OR ( bame OR bames OR black OR blacks OR continental OR continentals OR hispanic OR hispanics OR native OR natives OR oceanic OR oceanics OR asian OR asians OR indian OR indians OR pakistani OR pakistanis OR bangladeshi OR bangladeshis OR chinese OR african OR africans OR caribbean OR caribbeans OR welsh OR scottish OR irish OR gypsy OR gypsies OR traveller OR travellers OR romanian OR roma OR romanians OR romas OR arabian OR arab OR arabs OR arabians OR filipino OR filipinos OR indian OR indians OR showman OR showmen OR showwoman OR showwomen OR "show man" OR "show men" OR "man show" OR "men show" OR "show woman" OR "show women" OR "woman show" OR "women show" ) ) 

# Search 42
("zone marginal cells t lymphomas transformed" OR "zone marginal bcell lymphoma transformed" OR "zone marginal bcell lymphomas transformed" OR "zone marginal bcells lymphoma transformed" OR "zone marginal bcells lymphomas transformed" OR "zone marginal b cell lymphoma transformed" OR "zone marginal b cell lymphomas transformed" OR "zone marginal b cells lymphoma transformed" OR "zone marginal b cells lymphomas transformed" OR "zone marginal cell b lymphoma transformed" OR "zone marginal cell b lymphomas transformed" OR "zone marginal cells b lymphoma transformed" OR "zone marginal cells b lymphomas transformed" OR "tcell marginal zone lymphoma transformed" OR "tcell marginal zone lymphomas transformed" OR "tcells marginal zone lymphoma transformed" OR "tcells marginal zone lymphomas transformed" OR "t cell marginal zone lymphoma transformed" OR "t cell marginal zone lymphomas transformed" OR "t cells marginal zone lymphoma transformed" OR "t cells marginal zone lymphomas transformed" OR "cell t marginal zone lymphoma transformed" OR "cell t marginal zone lymphomas transformed" OR "cells t marginal zone lymphoma transformed" OR "cells t marginal zone lymphomas transformed" OR "bcell marginal zone lymphoma transformed" OR "bcell marginal zone lymphomas transformed" OR "bcells marginal zone lymphoma transformed" OR "bcells marginal zone lymphomas transformed" OR "b cell marginal zone lymphoma transformed" OR "b cell marginal zone lymphomas transformed" OR "b cells marginal zone lymphoma transformed" OR "b cells marginal zone lymphomas transformed" OR "cell b marginal zone lymphoma transformed" OR "cell b marginal zone lymphomas transformed" OR "cells b marginal zone lymphoma transformed" OR "cells b marginal zone lymphomas transformed" OR "tcell zone marginal lymphoma transformed" OR "tcell zone marginal lymphomas transformed" OR "tcells zone marginal lymphoma transformed" OR "tcells zone marginal lymphomas transformed" OR "t cell zone marginal lymphoma transformed" OR "t cell zone marginal lymphomas transformed" OR "t cells zone marginal lymphoma transformed" OR "t cells zone marginal lymphomas transformed" OR "cell t zone marginal lymphoma transformed" OR "cell t zone marginal lymphomas transformed" OR "cells t zone marginal lymphoma transformed" OR "cells t zone marginal lymphomas transformed" OR "bcell zone marginal lymphoma transformed" OR "bcell zone marginal lymphomas transformed" OR "bcells zone marginal lymphoma transformed" OR "bcells zone marginal lymphomas transformed" OR "b cell zone marginal lymphoma transformed" OR "b cell zone marginal lymphomas transformed" OR "b cells zone marginal lymphoma transformed" OR "b cells zone marginal lymphomas transformed" OR "cell b zone marginal lymphoma transformed" OR "cell b zone marginal lymphomas transformed" OR "cells b zone marginal lymphoma transformed" OR "cells b zone marginal lymphomas transformed" OR "lymphoma marginal zone tcell transformed" OR "lymphomas marginal zone tcell transformed" OR "lymphoma marginal zone tcells transformed" OR "lymphomas marginal zone tcells transformed" OR "lymphoma marginal zone t cell transformed" OR "lymphomas marginal zone t cell transformed" OR "lymphoma marginal zone t cells transformed" OR "lymphomas marginal zone t cells transformed" OR "lymphoma marginal zone cell t transformed") AND  ( ( ethnicity OR ethnic OR ethnicities OR ethnics OR race OR races OR racial OR racism OR multicultural OR "multi cultural" OR "cultural multi" OR crosscultural OR "cross cultural" OR "cultural cross" OR transcultural OR "trans cultural" OR "cultural trans" ) OR ( bame OR bames OR black OR blacks OR continental OR continentals OR hispanic OR hispanics OR native OR natives OR oceanic OR oceanics OR asian OR asians OR indian OR indians OR pakistani OR pakistanis OR bangladeshi OR bangladeshis OR chinese OR african OR africans OR caribbean OR caribbeans OR welsh OR scottish OR irish OR gypsy OR gypsies OR traveller OR travellers OR romanian OR roma OR romanians OR romas OR arabian OR arab OR arabs OR arabians OR filipino OR filipinos OR indian OR indians OR showman OR showmen OR showwoman OR showwomen OR "show man" OR "show men" OR "man show" OR "men show" OR "show woman" OR "show women" OR "woman show" OR "women show" ) ) 

# Search 43
("lymphomas marginal zone cell t transformed" OR "lymphoma marginal zone cells t transformed" OR "lymphomas marginal zone cells t transformed" OR "lymphoma marginal zone bcell transformed" OR "lymphomas marginal zone bcell transformed" OR "lymphoma marginal zone bcells transformed" OR "lymphomas marginal zone bcells transformed" OR "lymphoma marginal zone b cell transformed" OR "lymphomas marginal zone b cell transformed" OR "lymphoma marginal zone b cells transformed" OR "lymphomas marginal zone b cells transformed" OR "lymphoma marginal zone cell b transformed" OR "lymphomas marginal zone cell b transformed" OR "lymphoma marginal zone cells b transformed" OR "lymphomas marginal zone cells b transformed" OR "lymphoma zone marginal tcell transformed" OR "lymphomas zone marginal tcell transformed" OR "lymphoma zone marginal tcells transformed" OR "lymphomas zone marginal tcells transformed" OR "lymphoma zone marginal t cell transformed" OR "lymphomas zone marginal t cell transformed" OR "lymphoma zone marginal t cells transformed" OR "lymphomas zone marginal t cells transformed" OR "lymphoma zone marginal cell t transformed" OR "lymphomas zone marginal cell t transformed" OR "lymphoma zone marginal cells t transformed" OR "lymphomas zone marginal cells t transformed" OR "lymphoma zone marginal bcell transformed" OR "lymphomas zone marginal bcell transformed" OR "lymphoma zone marginal bcells transformed" OR "lymphomas zone marginal bcells transformed" OR "lymphoma zone marginal b cell transformed" OR "lymphomas zone marginal b cell transformed" OR "lymphoma zone marginal b cells transformed" OR "lymphomas zone marginal b cells transformed" OR "lymphoma zone marginal cell b transformed" OR "lymphomas zone marginal cell b transformed" OR "lymphoma zone marginal cells b transformed" OR "lymphomas zone marginal cells b transformed" OR "lymphoma tcell marginal zone transformed" OR "lymphomas tcell marginal zone transformed" OR "lymphoma tcells marginal zone transformed" OR "lymphomas tcells marginal zone transformed" OR "lymphoma t cell marginal zone transformed" OR "lymphomas t cell marginal zone transformed" OR "lymphoma t cells marginal zone transformed" OR "lymphomas t cells marginal zone transformed" OR "lymphoma cell t marginal zone transformed" OR "lymphomas cell t marginal zone transformed" OR "lymphoma cells t marginal zone transformed" OR "lymphomas cells t marginal zone transformed" OR "lymphoma bcell marginal zone transformed" OR "lymphomas bcell marginal zone transformed" OR "lymphoma bcells marginal zone transformed" OR "lymphomas bcells marginal zone transformed" OR "lymphoma b cell marginal zone transformed" OR "lymphomas b cell marginal zone transformed" OR "lymphoma b cells marginal zone transformed" OR "lymphomas b cells marginal zone transformed" OR "lymphoma cell b marginal zone transformed" OR "lymphomas cell b marginal zone transformed" OR "lymphoma cells b marginal zone transformed" OR "lymphomas cells b marginal zone transformed" OR "lymphoma tcell zone marginal transformed" OR "lymphomas tcell zone marginal transformed" OR "lymphoma tcells zone marginal transformed" OR "lymphomas tcells zone marginal transformed" OR "lymphoma t cell zone marginal transformed" OR "lymphomas t cell zone marginal transformed" OR "lymphoma t cells zone marginal transformed") AND  ( ( ethnicity OR ethnic OR ethnicities OR ethnics OR race OR races OR racial OR racism OR multicultural OR "multi cultural" OR "cultural multi" OR crosscultural OR "cross cultural" OR "cultural cross" OR transcultural OR "trans cultural" OR "cultural trans" ) OR ( bame OR bames OR black OR blacks OR continental OR continentals OR hispanic OR hispanics OR native OR natives OR oceanic OR oceanics OR asian OR asians OR indian OR indians OR pakistani OR pakistanis OR bangladeshi OR bangladeshis OR chinese OR african OR africans OR caribbean OR caribbeans OR welsh OR scottish OR irish OR gypsy OR gypsies OR traveller OR travellers OR romanian OR roma OR romanians OR romas OR arabian OR arab OR arabs OR arabians OR filipino OR filipinos OR indian OR indians OR showman OR showmen OR showwoman OR showwomen OR "show man" OR "show men" OR "man show" OR "men show" OR "show woman" OR "show women" OR "woman show" OR "women show" ) ) 

# Search 44
("lymphomas t cells zone marginal transformed" OR "lymphoma cell t zone marginal transformed" OR "lymphomas cell t zone marginal transformed" OR "lymphoma cells t zone marginal transformed" OR "lymphomas cells t zone marginal transformed" OR "lymphoma bcell zone marginal transformed" OR "lymphomas bcell zone marginal transformed" OR "lymphoma bcells zone marginal transformed" OR "lymphomas bcells zone marginal transformed" OR "lymphoma b cell zone marginal transformed" OR "lymphomas b cell zone marginal transformed" OR "lymphoma b cells zone marginal transformed" OR "lymphomas b cells zone marginal transformed" OR "lymphoma cell b zone marginal transformed" OR "lymphomas cell b zone marginal transformed" OR "lymphoma cells b zone marginal transformed" OR "lymphomas cells b zone marginal transformed" OR "MALT transformed" OR "mucosa associated lymphoid tissue transformed" OR "mucosa associated lymphoid tissues transformed" OR "associated mucosa lymphoid tissue transformed" OR "associated mucosa lymphoid tissues transformed" OR "lymphoid mucosa associated tissue transformed" OR "lymphoid mucosa associated tissues transformed" OR "lymphoid associated mucosa tissue transformed" OR "lymphoid associated mucosa tissues transformed" OR "tissue mucosa associated lymphoid transformed" OR "tissues mucosa associated lymphoid transformed" OR "tissue associated mucosa lymphoid transformed" OR "tissues associated mucosa lymphoid transformed" OR "tissue lymphoid mucosa associated transformed" OR "tissues lymphoid mucosa associated transformed" OR "tissue lymphoid associated mucosa transformed" OR "tissues lymphoid associated mucosa transformed" OR "Waldenstrom macroglobulinemia" OR "Waldenstrom macroglobulinemias" OR "Waldenström macroglobulinemia" OR "Waldenström macroglobulinemias" OR "Waldenstroms macroglobulinemia" OR "Waldenstroms macroglobulinemias" OR "Waldenströms macroglobulinemia" OR "Waldenströms macroglobulinemias" OR "macroglobulinemia Waldenstrom" OR "macroglobulinemias Waldenstrom" OR "macroglobulinemia Waldenström" OR "macroglobulinemias Waldenström" OR "macroglobulinemia Waldenstroms" OR "macroglobulinemias Waldenstroms" OR "macroglobulinemia Waldenströms" OR "macroglobulinemias Waldenströms" OR "Richter syndrome" OR "Richter syndromes" OR "Richter lymphoma" OR "Richter lymphomas" OR "Richter transformation" OR "Richter transformations" OR "Richters syndrome" OR "Richters syndromes" OR "Richters lymphoma" OR "Richters lymphomas" OR "Richters transformation" OR "Richters transformations" OR "syndrome Richter" OR "syndromes Richter" OR "lymphoma Richter" OR "lymphomas Richter" OR "transformation Richter" OR "transformations Richter" OR "syndrome Richters" OR "syndromes Richters") AND  ( ( ethnicity OR ethnic OR ethnicities OR ethnics OR race OR races OR racial OR racism OR multicultural OR "multi cultural" OR "cultural multi" OR crosscultural OR "cross cultural" OR "cultural cross" OR transcultural OR "trans cultural" OR "cultural trans" ) OR ( bame OR bames OR black OR blacks OR continental OR continentals OR hispanic OR hispanics OR native OR natives OR oceanic OR oceanics OR asian OR asians OR indian OR indians OR pakistani OR pakistanis OR bangladeshi OR bangladeshis OR chinese OR african OR africans OR caribbean OR caribbeans OR welsh OR scottish OR irish OR gypsy OR gypsies OR traveller OR travellers OR romanian OR roma OR romanians OR romas OR arabian OR arab OR arabs OR arabians OR filipino OR filipinos OR indian OR indians OR showman OR showmen OR showwoman OR showwomen OR "show man" OR "show men" OR "man show" OR "men show" OR "show woman" OR "show women" OR "woman show" OR "women show" ) ) 

# Search 45
("lymphoma Richters" OR "lymphomas Richters" OR "transformation Richters" OR "transformations Richters" OR "Hodkins disease" OR "Hodkins diseases" OR "disease Hodkins" OR "diseases Hodkins" OR "mutli myeloma" OR "myeloma mutli" OR multi*myeloma OR "myelodysplastic syndrome" OR "myelodysplastic syndromes" OR "syndrome myelodysplastic" OR "syndromes myelodysplastic" OR myelodysplasia OR myelofibrosis OR "Hodkins disease" OR "Hodkins diseases" OR "disease Hodkins" OR "diseases Hodkins") AND  ( ( ethnicity OR ethnic OR ethnicities OR ethnics OR race OR races OR racial OR racism OR multicultural OR "multi cultural" OR "cultural multi" OR crosscultural OR "cross cultural" OR "cultural cross" OR transcultural OR "trans cultural" OR "cultural trans" ) OR ( bame OR bames OR black OR blacks OR continental OR continentals OR hispanic OR hispanics OR native OR natives OR oceanic OR oceanics OR asian OR asians OR indian OR indians OR pakistani OR pakistanis OR bangladeshi OR bangladeshis OR chinese OR african OR africans OR caribbean OR caribbeans OR welsh OR scottish OR irish OR gypsy OR gypsies OR traveller OR travellers OR romanian OR roma OR romanians OR romas OR arabian OR arab OR arabs OR arabians OR filipino OR filipinos OR indian OR indians OR showman OR showmen OR showwoman OR showwomen OR "show man" OR "show men" OR "man show" OR "men show" OR "show woman" OR "show women" OR "woman show" OR "women show" ) ) 
