# Supplementary material for: Protocol: what are the ethnic inequities in care outcomes related to haematological malignancies, treated with transplant/cellular therapies, in the UK? A systematic review
Source: BMJ Open. 2025 May 21;15(5):e099354. doi: 10.1136/bmjopen-2025-099354 (PMC12096984; doi:10.1136/bmjopen-2025-099354)
Supplement: online supplemental file 2 [file bmjopen-15-5-s002.zip › searches/proquest.txt]

((((blood OR h?em OR liquid OR myelo*) NEAR/1 (cancer? OR malignanc* OR neoplasm? OR tumo?r?)) OR leuk?emia? OR lymphoma?) OR ((leuk?emia? NEAR/1 ((acute NEAR/1 (myeloid OR lymphoblastic OR lymphocytic)) OR (chronic NEAR/1 (myeloid OR lymphocytic)) OR prolymphocytic OR (plasma NEAR/1 cell))) OR (lymphoma? NEAR/1 (hodgkins OR (((highgrade OR (high NEAR/1 grade)) OR aggressive) NEAR/2 (bcell? OR (b NEAR/1 cell?))) OR burkitt OR (large NEAR/1 (bcell? OR (b NEAR/1 cell?)) NEAR/1 (diffuse OR (primary NEAR/1 mediastinal))) OR follicular OR ((tcell? OR (t NEAR/1 cell?)) NEAR/1 peripheral) OR (mantle NEAR/1 cell?) OR lymphoblastic OR (anaplastic NEAR/1 ((large NEAR/1 cell?) OR largecell?)) OR (primary NEAR/1 ((central NEAR/1 nervous NEAR/1 system) OR CNS)) OR lymphoplasmacytic OR (small NEAR/1 lymphocytic)) OR (nodular NEAR/1 lymphocyte NEAR/1 predominant NEAR/2 lymphoma?)) OR (transfORm* NEAR/1 ((follicular NEAR/3 lymphoma) OR (chronic NEAR/1 lymphocytic NEAR/1 leuk?emia?) OR (small NEAR/1 lymphocytic NEAR/1 lymphoma?) OR richter? OR (nodular NEAR/1 lymphocyte NEAR/1 predominant NEAR/2 lymphoma?) OR (marginal NEAR/1 zone NEAR/3 lymphoma?) OR (MALT? OR (mucosa NEAR/1 associated NEAR/1 lymphoid NEAR/1 tissue?)))) OR ((Waldenstr?m? NEAR/1 macroglobulinemia?) OR (Richter? NEAR/1 (syndrome? OR lymphoma? OR transfORmation?)) OR (Hodkins NEAR/1 disease)) OR ((mutli* NEAR/1 myeloma?) OR multi???myeloma? OR ((myelodysplastic NEAR/1 syndrome?) OR myelodysplasia?) OR myelofibrosis OR (Hodkins NEAR/1 disease?)))) AND ((ethnic* OR race? OR racial* OR racism OR multicultural OR (multi NEAR/1 cultural) OR crosscultural OR (cross NEAR/1 cultural) OR transcultural OR (trans NEAR/1 cultural)) OR ((bame? OR black? OR continental? OR hispanic? OR native? OR oceanic? OR asian? OR indian? OR pakistani OR bangladeshi OR chinese OR african? OR caribbean? OR welsh OR scottish OR irish OR gyps* OR traveller? OR roma OR arab? OR filipino? OR indian? OR showm?n OR showwom?n OR (show NEAR/1 m?n) OR (show NEAR/1 wom?n)) NEAR/5 (population* OR subpopulation* OR subgroup* OR group OR ethnic OR race* OR adult* OR age? OR adolescent? OR child* OR infant? OR person? OR individual?))) AND ("car" OR "cart" OR "chimeric antigen receptor" OR "chimeric antigen receptors" OR "stem cell transplant" OR "stemcell transplant" OR "stem cells transplant" OR "stemcells transplant" OR "stem cell transplants" OR "stemcell transplants" OR "stem cells transplants" OR "stemcells transplants" OR "transplant stem" OR "transplants stem" OR "stem cell transplanted" OR "stemcell transplanted" OR "stem cells transplanted" OR "stemcells transplanted" OR "marrow transplant" OR "marrows transplant" OR "marrow transplants" OR "marrows transplants" OR "transplant marrow" OR "transplants marrow" OR "transplants marrows" OR "marrow transplanted" OR "marrows transplanted") AND (location.exact("United Kingdom UK") AND at.exact("Article" OR "General Information" OR "Report" OR "Evidence Based Healthcare" OR "Case Study" OR "Review" OR "Editorial" OR "Literature Review" OR "Conference" OR "Book" OR "Dissertation/Thesis") AND la.exact("ENG"))
