# Supplementary material for: Protocol: what are the ethnic inequities in care outcomes related to haematological malignancies, treated with transplant/cellular therapies, in the UK? A systematic review
Source: BMJ Open. 2025 May 21;15(5):e099354. doi: 10.1136/bmjopen-2025-099354 (PMC12096984; doi:10.1136/bmjopen-2025-099354)
Supplement: online supplemental file 2 [file bmjopen-15-5-s002.zip › searches/pubmed.txt]

Language: English.

("Hematologic Neoplasms"[MESH] OR "Lymphoma"[MESH] OR ‘Leukemia’[MESH]) AND ("Racial Groups"[MESH] OR "Racism"[MESH] OR "Ethnicity"[MESH] OR "Cross-Cultural Comparison"[MESH] OR "Ethnic and Racial Minorities"[MESH] OR "Systemic Racism"[MESH] OR "Race Relations"[MESH] OR "Race Factors"[MESH] OR "Ethnic Cleansing"[MESH] OR "Ethnic Violence"[MESH] OR "Transcultural Nursing"[MESH] OR "Asian People"[MESH] OR "White People"[MESH] OR "Cultural Characteristics"[MESH] OR "Australian Aboriginal and Torres Strait Islander Peoples"[MESH] OR "Culturally Competent Care"[MESH] OR "Ethnopsychology"[MESH] OR "Black People"[MESH] OR "Antiracism"[MESH])
