# Supplementary material for: Protocol: what are the ethnic inequities in care outcomes related to haematological malignancies, treated with transplant/cellular therapies, in the UK? A systematic review
Source: BMJ Open. 2025 May 21;15(5):e099354. doi: 10.1136/bmjopen-2025-099354 (PMC12096984; doi:10.1136/bmjopen-2025-099354)
Supplement: online supplemental file 2 [file bmjopen-15-5-s002.zip › searches/scopus.txt]

Limits and restrictions: Subject areas: Medicine, Pharmacology toxicology and pharmaceutics, Immunology and microbiology, Social sciences, Psychology, Health Professions, Nueroscience, Nursing. Language: English. Country/Territory: United Kingdom.

# Search 1
("blood cancer" OR "blood malignancy" OR "blood malignancies" OR "blood neoplasm" OR "blood tumor" OR "blood tumour" OR "blood tumors" OR "blood tumours" OR "haematological cancer" OR "haematological malignancy" OR "haematological malignancies" OR "haematological neoplasm" OR "haematological tumor" OR "haematological tumour" OR "haematological tumors" OR "haematological tumours" OR "hematological cancer" OR "hematological malignancy" OR "hematological malignancies" OR "hematological neoplasm" OR "hematological tumor" OR "hematological tumour" OR "hematological tumors" OR "hematological tumours" OR "liquid cancer" OR "liquid malignancy" OR "liquid malignancies" OR "liquid neoplasm" OR "liquid tumor" OR "liquid tumour" OR "liquid tumors" OR "liquid tumours" OR "myeloma cancer" OR "myeloma malignancy" OR "myeloma malignancies" OR "myeloma neoplasm" OR "myeloma tumor" OR "myeloma tumour" OR "myeloma tumors" OR "myeloma tumours" OR "myelo cancer" OR "myelo malignancy" OR "myelo malignancies" OR "myelo neoplasm" OR "myelo tumor" OR "myelo tumour" OR "myelo tumors" OR "myelo tumours" OR "myelomas cancer" OR "myelomas malignancy" OR "myelomas malignancies" OR "myelomas neoplasm" OR "myelomas tumor" OR "myelomas tumour" OR "myelomas tumors" OR "myelomas tumours" OR "cancer blood" OR "malignancy blood" OR "malignancies blood" OR "neoplasm blood" OR "tumor blood" OR "tumour blood" OR "tumors blood" OR "tumours blood" OR "cancer haematological" OR "malignancy haematological" OR "malignancies haematological" OR "neoplasm haematological" OR "tumor haematological" OR "tumour haematological" OR "tumors haematological" OR "tumours haematological" OR "cancer hematological" OR "malignancy hematological" OR "malignancies hematological" OR "neoplasm hematological" OR "tumor hematological" OR "tumour hematological" OR "tumors hematological" OR "tumours hematological") AND  ( ( ethnicity OR ethnic OR ethnicities OR ethnics OR race OR racial OR racism OR multicultural OR "multi cultural" OR "cultural multi" OR crosscultural OR "cross cultural" OR "cultural cross" OR transcultural OR "trans cultural" OR "cultural trans" ) OR ( bame OR bames OR black OR continental OR hispanic OR native OR oceanic OR asian OR indian OR pakistani OR bangladeshi OR chinese OR african OR caribbean OR welsh OR scottish OR irish OR gypsy OR gypsies OR traveller OR romanian OR roma OR romanians OR romas OR arabian OR arab OR arabs OR arabians OR filipino OR indian OR showman OR showmen OR showwoman OR showwomen OR "show man" OR "show men" OR "man show" OR "men show" OR "show woman" OR "show women" OR "woman show" OR "women show" ) ) 

# Search 2
("cancer liquid" OR "malignancy liquid" OR "malignancies liquid" OR "neoplasm liquid" OR "tumor liquid" OR "tumour liquid" OR "tumors liquid" OR "tumours liquid" OR "cancer myeloma" OR "malignancy myeloma" OR "malignancies myeloma" OR "neoplasm myeloma" OR "tumor myeloma" OR "tumour myeloma" OR "tumors myeloma" OR "tumours myeloma" OR "cancer myelo" OR "malignancy myelo" OR "malignancies myelo" OR "neoplasm myelo" OR "tumor myelo" OR "tumour myelo" OR "tumors myelo" OR "tumours myelo" OR "cancer myelomas" OR "malignancy myelomas" OR "malignancies myelomas" OR "neoplasm myelomas" OR "tumor myelomas" OR "tumour myelomas" OR "tumors myelomas" OR "tumours myelomas" OR leukemia OR leukaemia OR leukemias OR leukaemias OR lymphoma OR "lymphoma Hodgkins" OR "lymphoma Hodgkin" OR "lymphoma mature highgrade bcell" OR "lymphoma mature highgrade b cell" OR "lymphoma mature highgrade cell b" OR "lymphoma mature high grade bcell" OR "lymphoma mature high grade b cell" OR "lymphoma mature high grade cell b" OR "lymphoma mature grade high bcell" OR "lymphoma mature grade high b cell" OR "lymphoma mature grade high cell b" OR "lymphoma mature aggressive bcell" OR "lymphoma mature aggressive b cell" OR "lymphoma mature aggressive cell b" OR "lymphoma highgrade mature bcell" OR "lymphoma highgrade mature b cell" OR "lymphoma highgrade mature cell b" OR "lymphoma high grade mature bcell" OR "lymphoma high grade mature b cell" OR "lymphoma high grade mature cell b" OR "lymphoma grade high mature bcell" OR "lymphoma grade high mature b cell" OR "lymphoma grade high mature cell b" OR "lymphoma aggressive mature bcell" OR "lymphoma aggressive mature b cell" OR "lymphoma aggressive mature cell b" OR "lymphoma highgrade bcell" OR "lymphoma highgrade b cell" OR "lymphoma highgrade cell b" OR "lymphoma high grade bcell" OR "lymphoma high grade b cell" OR "lymphoma high grade cell b" OR "lymphoma grade high bcell" OR "lymphoma grade high b cell" OR "lymphoma grade high cell b" OR "lymphoma aggressive bcell" OR "lymphoma aggressive b cell" OR "lymphoma aggressive cell b" OR "lymphoma bcell mature highgrade" OR "lymphoma b cell mature highgrade" OR "lymphoma cell b mature highgrade" OR "lymphoma bcell mature high grade" OR "lymphoma b cell mature high grade") AND  ( ( ethnicity OR ethnic OR ethnicities OR ethnics OR race OR racial OR racism OR multicultural OR "multi cultural" OR "cultural multi" OR crosscultural OR "cross cultural" OR "cultural cross" OR transcultural OR "trans cultural" OR "cultural trans" ) OR ( bame OR bames OR black OR continental OR hispanic OR native OR oceanic OR asian OR indian OR pakistani OR bangladeshi OR chinese OR african OR caribbean OR welsh OR scottish OR irish OR gypsy OR gypsies OR traveller OR romanian OR roma OR romanians OR romas OR arabian OR arab OR arabs OR arabians OR filipino OR indian OR showman OR showmen OR showwoman OR showwomen OR "show man" OR "show men" OR "man show" OR "men show" OR "show woman" OR "show women" OR "woman show" OR "women show" ) ) 

# Search 3
("lymphoma cell b mature high grade" OR "lymphoma bcell mature grade high" OR "lymphoma b cell mature grade high" OR "lymphoma cell b mature grade high" OR "lymphoma bcell mature aggressive" OR "lymphoma b cell mature aggressive" OR "lymphoma cell b mature aggressive" OR "lymphoma bcell highgrade mature" OR "lymphoma b cell highgrade mature" OR "lymphoma cell b highgrade mature" OR "lymphoma bcell high grade mature" OR "lymphoma b cell high grade mature" OR "lymphoma cell b high grade mature" OR "lymphoma bcell grade high mature" OR "lymphoma b cell grade high mature" OR "lymphoma cell b grade high mature" OR "lymphoma bcell aggressive mature" OR "lymphoma b cell aggressive mature" OR "lymphoma cell b aggressive mature" OR "lymphoma bcell highgrade" OR "lymphoma b cell highgrade" OR "lymphoma cell b highgrade" OR "lymphoma bcell high grade" OR "lymphoma b cell high grade" OR "lymphoma cell b high grade" OR "lymphoma bcell grade high" OR "lymphoma b cell grade high" OR "lymphoma cell b grade high" OR "lymphoma bcell aggressive" OR "lymphoma b cell aggressive" OR "lymphoma cell b aggressive" OR "lymphoma burkitt" OR "lymphoma peripheral tcell" OR "lymphoma peripheral t cell" OR "lymphoma peripheral cell t" OR "lymphoma tcell peripheral" OR "lymphoma t cell peripheral" OR "lymphoma cell t peripheral" OR "lymphoma large bcell diffuse" OR "lymphoma large bcell primary mediastinal" OR "lymphoma large bcell mediastinal primary" OR "lymphoma large b cell diffuse" OR "lymphoma large b cell primary mediastinal" OR "lymphoma large b cell mediastinal primary" OR "lymphoma large cell b diffuse" OR "lymphoma large cell b primary mediastinal" OR "lymphoma large cell b mediastinal primary" OR "lymphoma bcell large diffuse" OR "lymphoma bcell large primary mediastinal" OR "lymphoma bcell large mediastinal primary" OR "lymphoma b cell large diffuse" OR "lymphoma b cell large primary mediastinal" OR "lymphoma b cell large mediastinal primary" OR "lymphoma cell b large diffuse" OR "lymphoma cell b large primary mediastinal" OR "lymphoma cell b large mediastinal primary" OR "lymphoma diffuse large bcell" OR "lymphoma primary mediastinal large bcell" OR "lymphoma mediastinal primary large bcell" OR "lymphoma diffuse large b cell" OR "lymphoma primary mediastinal large b cell" OR "lymphoma mediastinal primary large b cell" OR "lymphoma diffuse large cell b" OR "lymphoma primary mediastinal large cell b" OR "lymphoma mediastinal primary large cell b" OR "lymphoma diffuse bcell large" OR "lymphoma primary mediastinal bcell large" OR "lymphoma mediastinal primary bcell large" OR "lymphoma diffuse b cell large" OR "lymphoma primary mediastinal b cell large" OR "lymphoma mediastinal primary b cell large" OR "lymphoma diffuse cell b large" OR "lymphoma primary mediastinal cell b large" OR "lymphoma mediastinal primary cell b large" OR "lymphoma follicular" OR "lymphoma mantle cell" OR "lymphoma cell mantle" OR "lymphoma lymphoblastic" OR "lymphoma anaplastic large cell" OR "lymphoma anaplastic cell large") AND  ( ( ethnicity OR ethnic OR ethnicities OR ethnics OR race OR racial OR racism OR multicultural OR "multi cultural" OR "cultural multi" OR crosscultural OR "cross cultural" OR "cultural cross" OR transcultural OR "trans cultural" OR "cultural trans" ) OR ( bame OR bames OR black OR continental OR hispanic OR native OR oceanic OR asian OR indian OR pakistani OR bangladeshi OR chinese OR african OR caribbean OR welsh OR scottish OR irish OR gypsy OR gypsies OR traveller OR romanian OR roma OR romanians OR romas OR arabian OR arab OR arabs OR arabians OR filipino OR indian OR showman OR showmen OR showwoman OR showwomen OR "show man" OR "show men" OR "man show" OR "men show" OR "show woman" OR "show women" OR "woman show" OR "women show" ) ) 

# Search 4
("lymphoma anaplastic largecell" OR "lymphoma large cell anaplastic" OR "lymphoma cell large anaplastic" OR "lymphoma largecell anaplastic" OR "lymphoma primary CNS" OR "lymphoma primary central nervous system" OR "lymphoma primary nervous central system" OR "lymphoma primary system central nervous" OR "lymphoma primary system nervous central" OR "lymphoma CNS primary" OR "lymphoma central nervous system primary" OR "lymphoma nervous central system primary" OR "lymphoma system central nervous primary" OR "lymphoma system nervous central primary" OR "lymphoma lymphoplasmacytic" OR "lymphoma small lymphocytic" OR "lymphoma lymphocytic small" OR "Hodgkins lymphoma" OR "Hodgkin lymphoma" OR "mature highgrade bcell lymphoma" OR "mature highgrade b cell lymphoma" OR "mature highgrade cell b lymphoma" OR "mature high grade bcell lymphoma" OR "mature high grade b cell lymphoma" OR "mature high grade cell b lymphoma" OR "mature grade high bcell lymphoma" OR "mature grade high b cell lymphoma" OR "mature grade high cell b lymphoma" OR "mature aggressive bcell lymphoma" OR "mature aggressive b cell lymphoma" OR "mature aggressive cell b lymphoma" OR "highgrade mature bcell lymphoma" OR "highgrade mature b cell lymphoma" OR "highgrade mature cell b lymphoma" OR "high grade mature bcell lymphoma" OR "high grade mature b cell lymphoma" OR "high grade mature cell b lymphoma" OR "grade high mature bcell lymphoma" OR "grade high mature b cell lymphoma" OR "grade high mature cell b lymphoma" OR "aggressive mature bcell lymphoma" OR "aggressive mature b cell lymphoma" OR "aggressive mature cell b lymphoma" OR "highgrade bcell lymphoma" OR "highgrade b cell lymphoma" OR "highgrade cell b lymphoma" OR "high grade bcell lymphoma" OR "high grade b cell lymphoma" OR "high grade cell b lymphoma" OR "grade high bcell lymphoma" OR "grade high b cell lymphoma" OR "grade high cell b lymphoma" OR "aggressive bcell lymphoma" OR "aggressive b cell lymphoma" OR "aggressive cell b lymphoma" OR "bcell mature highgrade lymphoma" OR "b cell mature highgrade lymphoma" OR "cell b mature highgrade lymphoma" OR "bcell mature high grade lymphoma" OR "b cell mature high grade lymphoma" OR "cell b mature high grade lymphoma" OR "bcell mature grade high lymphoma" OR "b cell mature grade high lymphoma" OR "cell b mature grade high lymphoma" OR "bcell mature aggressive lymphoma" OR "b cell mature aggressive lymphoma" OR "cell b mature aggressive lymphoma" OR "bcell highgrade mature lymphoma" OR "b cell highgrade mature lymphoma" OR "cell b highgrade mature lymphoma" OR "bcell high grade mature lymphoma" OR "b cell high grade mature lymphoma" OR "cell b high grade mature lymphoma" OR "bcell grade high mature lymphoma" OR "b cell grade high mature lymphoma" OR "cell b grade high mature lymphoma" OR "bcell aggressive mature lymphoma" OR "b cell aggressive mature lymphoma" OR "cell b aggressive mature lymphoma" OR "bcell highgrade lymphoma") AND  ( ( ethnicity OR ethnic OR ethnicities OR ethnics OR race OR racial OR racism OR multicultural OR "multi cultural" OR "cultural multi" OR crosscultural OR "cross cultural" OR "cultural cross" OR transcultural OR "trans cultural" OR "cultural trans" ) OR ( bame OR bames OR black OR continental OR hispanic OR native OR oceanic OR asian OR indian OR pakistani OR bangladeshi OR chinese OR african OR caribbean OR welsh OR scottish OR irish OR gypsy OR gypsies OR traveller OR romanian OR roma OR romanians OR romas OR arabian OR arab OR arabs OR arabians OR filipino OR indian OR showman OR showmen OR showwoman OR showwomen OR "show man" OR "show men" OR "man show" OR "men show" OR "show woman" OR "show women" OR "woman show" OR "women show" ) ) 

# Search 5
("b cell highgrade lymphoma" OR "cell b highgrade lymphoma" OR "bcell high grade lymphoma" OR "b cell high grade lymphoma" OR "cell b high grade lymphoma" OR "bcell grade high lymphoma" OR "b cell grade high lymphoma" OR "cell b grade high lymphoma" OR "bcell aggressive lymphoma" OR "b cell aggressive lymphoma" OR "cell b aggressive lymphoma" OR "burkitt lymphoma" OR "peripheral tcell lymphoma" OR "peripheral t cell lymphoma" OR "peripheral cell t lymphoma" OR "tcell peripheral lymphoma" OR "t cell peripheral lymphoma" OR "cell t peripheral lymphoma" OR "large bcell diffuse lymphoma" OR "large bcell primary mediastinal lymphoma" OR "large bcell mediastinal primary lymphoma" OR "large b cell diffuse lymphoma" OR "large b cell primary mediastinal lymphoma" OR "large b cell mediastinal primary lymphoma" OR "large cell b diffuse lymphoma" OR "large cell b primary mediastinal lymphoma" OR "large cell b mediastinal primary lymphoma" OR "bcell large diffuse lymphoma" OR "bcell large primary mediastinal lymphoma" OR "bcell large mediastinal primary lymphoma" OR "b cell large diffuse lymphoma" OR "b cell large primary mediastinal lymphoma" OR "b cell large mediastinal primary lymphoma" OR "cell b large diffuse lymphoma" OR "cell b large primary mediastinal lymphoma" OR "cell b large mediastinal primary lymphoma" OR "diffuse large bcell lymphoma" OR "primary mediastinal large bcell lymphoma" OR "mediastinal primary large bcell lymphoma" OR "diffuse large b cell lymphoma" OR "primary mediastinal large b cell lymphoma" OR "mediastinal primary large b cell lymphoma" OR "diffuse large cell b lymphoma" OR "primary mediastinal large cell b lymphoma" OR "mediastinal primary large cell b lymphoma" OR "diffuse bcell large lymphoma" OR "primary mediastinal bcell large lymphoma" OR "mediastinal primary bcell large lymphoma" OR "diffuse b cell large lymphoma" OR "primary mediastinal b cell large lymphoma" OR "mediastinal primary b cell large lymphoma" OR "diffuse cell b large lymphoma" OR "primary mediastinal cell b large lymphoma" OR "mediastinal primary cell b large lymphoma" OR "follicular lymphoma" OR "mantle cell lymphoma" OR "cell mantle lymphoma" OR "lymphoblastic lymphoma" OR "anaplastic large cell lymphoma" OR "anaplastic cell large lymphoma" OR "anaplastic largecell lymphoma" OR "large cell anaplastic lymphoma" OR "cell large anaplastic lymphoma" OR "largecell anaplastic lymphoma" OR "primary CNS lymphoma" OR "primary central nervous system lymphoma" OR "primary nervous central system lymphoma" OR "primary system central nervous lymphoma" OR "primary system nervous central lymphoma" OR "CNS primary lymphoma" OR "central nervous system primary lymphoma" OR "nervous central system primary lymphoma" OR "system central nervous primary lymphoma" OR "system nervous central primary lymphoma" OR "lymphoplasmacytic lymphoma" OR "small lymphocytic lymphoma" OR "lymphocytic small lymphoma" OR "lymphoma bcell nodular lymphocyte predominant" OR "lymphoma bcell lymphocyte nodular predominant" OR "lymphoma bcell predominant nodular lymphocyte") AND  ( ( ethnicity OR ethnic OR ethnicities OR ethnics OR race OR racial OR racism OR multicultural OR "multi cultural" OR "cultural multi" OR crosscultural OR "cross cultural" OR "cultural cross" OR transcultural OR "trans cultural" OR "cultural trans" ) OR ( bame OR bames OR black OR continental OR hispanic OR native OR oceanic OR asian OR indian OR pakistani OR bangladeshi OR chinese OR african OR caribbean OR welsh OR scottish OR irish OR gypsy OR gypsies OR traveller OR romanian OR roma OR romanians OR romas OR arabian OR arab OR arabs OR arabians OR filipino OR indian OR showman OR showmen OR showwoman OR showwomen OR "show man" OR "show men" OR "man show" OR "men show" OR "show woman" OR "show women" OR "woman show" OR "women show" ) ) 

# Search 6
("lymphoma bcell predominant lymphocyte nodular" OR "lymphoma b cell nodular lymphocyte predominant" OR "lymphoma b cell lymphocyte nodular predominant" OR "lymphoma b cell predominant nodular lymphocyte" OR "lymphoma b cell predominant lymphocyte nodular" OR "lymphoma cell b nodular lymphocyte predominant" OR "lymphoma cell b lymphocyte nodular predominant" OR "lymphoma cell b predominant nodular lymphocyte" OR "lymphoma cell b predominant lymphocyte nodular" OR "lymphoma Hodgkins nodular lymphocyte predominant" OR "lymphoma Hodgkins lymphocyte nodular predominant" OR "lymphoma Hodgkins predominant nodular lymphocyte" OR "lymphoma Hodgkins predominant lymphocyte nodular" OR "lymphoma Hodgkin nodular lymphocyte predominant" OR "lymphoma Hodgkin lymphocyte nodular predominant" OR "lymphoma Hodgkin predominant nodular lymphocyte" OR "lymphoma Hodgkin predominant lymphocyte nodular" OR "bcell lymphoma nodular lymphocyte predominant" OR "bcell lymphoma lymphocyte nodular predominant" OR "bcell lymphoma predominant nodular lymphocyte" OR "bcell lymphoma predominant lymphocyte nodular" OR "b cell lymphoma nodular lymphocyte predominant" OR "b cell lymphoma lymphocyte nodular predominant" OR "b cell lymphoma predominant nodular lymphocyte" OR "b cell lymphoma predominant lymphocyte nodular" OR "cell b lymphoma nodular lymphocyte predominant" OR "cell b lymphoma lymphocyte nodular predominant" OR "cell b lymphoma predominant nodular lymphocyte" OR "cell b lymphoma predominant lymphocyte nodular" OR "Hodgkins lymphoma nodular lymphocyte predominant" OR "Hodgkins lymphoma lymphocyte nodular predominant" OR "Hodgkins lymphoma predominant nodular lymphocyte" OR "Hodgkins lymphoma predominant lymphocyte nodular" OR "Hodgkin lymphoma nodular lymphocyte predominant" OR "Hodgkin lymphoma lymphocyte nodular predominant" OR "Hodgkin lymphoma predominant nodular lymphocyte" OR "Hodgkin lymphoma predominant lymphocyte nodular" OR "nodular lymphocyte predominant lymphoma bcell" OR "lymphocyte nodular predominant lymphoma bcell" OR "predominant nodular lymphocyte lymphoma bcell" OR "predominant lymphocyte nodular lymphoma bcell" OR "nodular lymphocyte predominant lymphoma b cell" OR "lymphocyte nodular predominant lymphoma b cell" OR "predominant nodular lymphocyte lymphoma b cell" OR "predominant lymphocyte nodular lymphoma b cell" OR "nodular lymphocyte predominant lymphoma cell b" OR "lymphocyte nodular predominant lymphoma cell b" OR "predominant nodular lymphocyte lymphoma cell b" OR "predominant lymphocyte nodular lymphoma cell b" OR "nodular lymphocyte predominant lymphoma Hodgkins" OR "lymphocyte nodular predominant lymphoma Hodgkins" OR "predominant nodular lymphocyte lymphoma Hodgkins" OR "predominant lymphocyte nodular lymphoma Hodgkins" OR "nodular lymphocyte predominant lymphoma Hodgkin" OR "lymphocyte nodular predominant lymphoma Hodgkin" OR "predominant nodular lymphocyte lymphoma Hodgkin" OR "predominant lymphocyte nodular lymphoma Hodgkin" OR "nodular lymphocyte predominant bcell lymphoma" OR "lymphocyte nodular predominant bcell lymphoma" OR "predominant nodular lymphocyte bcell lymphoma" OR "predominant lymphocyte nodular bcell lymphoma" OR "nodular lymphocyte predominant b cell lymphoma" OR "lymphocyte nodular predominant b cell lymphoma" OR "predominant nodular lymphocyte b cell lymphoma" OR "predominant lymphocyte nodular b cell lymphoma" OR "nodular lymphocyte predominant cell b lymphoma" OR "lymphocyte nodular predominant cell b lymphoma" OR "predominant nodular lymphocyte cell b lymphoma" OR "predominant lymphocyte nodular cell b lymphoma" OR "nodular lymphocyte predominant Hodgkins lymphoma" OR "lymphocyte nodular predominant Hodgkins lymphoma" OR "predominant nodular lymphocyte Hodgkins lymphoma" OR "predominant lymphocyte nodular Hodgkins lymphoma" OR "nodular lymphocyte predominant Hodgkin lymphoma" OR "lymphocyte nodular predominant Hodgkin lymphoma" OR "predominant nodular lymphocyte Hodgkin lymphoma" OR "predominant lymphocyte nodular Hodgkin lymphoma" OR "transformed follicular tcell lymphoma" OR "transformed follicular t cell lymphoma" OR "transformed follicular cell t lymphoma") AND  ( ( ethnicity OR ethnic OR ethnicities OR ethnics OR race OR racial OR racism OR multicultural OR "multi cultural" OR "cultural multi" OR crosscultural OR "cross cultural" OR "cultural cross" OR transcultural OR "trans cultural" OR "cultural trans" ) OR ( bame OR bames OR black OR continental OR hispanic OR native OR oceanic OR asian OR indian OR pakistani OR bangladeshi OR chinese OR african OR caribbean OR welsh OR scottish OR irish OR gypsy OR gypsies OR traveller OR romanian OR roma OR romanians OR romas OR arabian OR arab OR arabs OR arabians OR filipino OR indian OR showman OR showmen OR showwoman OR showwomen OR "show man" OR "show men" OR "man show" OR "men show" OR "show woman" OR "show women" OR "woman show" OR "women show" ) ) 

# Search 7
("transformed follicular bcell lymphoma" OR "transformed follicular b cell lymphoma" OR "transformed follicular cell b lymphoma" OR "transformed tcell follicular lymphoma" OR "transformed t cell follicular lymphoma" OR "transformed cell t follicular lymphoma" OR "transformed bcell follicular lymphoma" OR "transformed b cell follicular lymphoma" OR "transformed cell b follicular lymphoma" OR "transformed lymphoma follicular tcell" OR "transformed lymphoma follicular t cell" OR "transformed lymphoma follicular cell t" OR "transformed lymphoma follicular bcell" OR "transformed lymphoma follicular b cell" OR "transformed lymphoma follicular cell b" OR "transformed lymphoma tcell follicular" OR "transformed lymphoma t cell follicular" OR "transformed lymphoma cell t follicular" OR "transformed lymphoma bcell follicular" OR "transformed lymphoma b cell follicular" OR "transformed lymphoma cell b follicular" OR "transformed chronic lymphocytic leukemia" OR "transformed chronic lymphocytic leukaemia" OR "transformed chronic lymphocytic leukemias" OR "transformed chronic lymphocytic leukaemias" OR "transformed lymphocytic chronic leukemia" OR "transformed lymphocytic chronic leukaemia" OR "transformed lymphocytic chronic leukemias" OR "transformed lymphocytic chronic leukaemias" OR "transformed leukemia chronic lymphocytic" OR "transformed leukaemia chronic lymphocytic" OR "transformed leukemias chronic lymphocytic" OR "transformed leukaemias chronic lymphocytic" OR "transformed leukemia lymphocytic chronic" OR "transformed leukaemia lymphocytic chronic" OR "transformed leukemias lymphocytic chronic" OR "transformed leukaemias lymphocytic chronic" OR "transformed small lymphocytic lymphoma" OR "transformed lymphocytic small lymphoma" OR "transformed lymphoma small lymphocytic" OR "transformed lymphoma lymphocytic small" OR "transformed Richter" OR "transformed Richters" OR "transformed lymphoma bcell nodular lymphocyte predominant" OR "transformed lymphoma bcell lymphocyte nodular predominant" OR "transformed lymphoma bcell predominant nodular lymphocyte" OR "transformed lymphoma bcell predominant lymphocyte nodular" OR "transformed lymphoma b cell nodular lymphocyte predominant" OR "transformed lymphoma b cell lymphocyte nodular predominant" OR "transformed lymphoma b cell predominant nodular lymphocyte" OR "transformed lymphoma b cell predominant lymphocyte nodular" OR "transformed lymphoma cell b nodular lymphocyte predominant" OR "transformed lymphoma cell b lymphocyte nodular predominant" OR "transformed lymphoma cell b predominant nodular lymphocyte" OR "transformed lymphoma cell b predominant lymphocyte nodular" OR "transformed lymphoma Hodgkins nodular lymphocyte predominant" OR "transformed lymphoma Hodgkins lymphocyte nodular predominant" OR "transformed lymphoma Hodgkins predominant nodular lymphocyte" OR "transformed lymphoma Hodgkins predominant lymphocyte nodular" OR "transformed lymphoma Hodgkin nodular lymphocyte predominant" OR "transformed lymphoma Hodgkin lymphocyte nodular predominant" OR "transformed lymphoma Hodgkin predominant nodular lymphocyte" OR "transformed lymphoma Hodgkin predominant lymphocyte nodular" OR "transformed bcell lymphoma nodular lymphocyte predominant" OR "transformed bcell lymphoma lymphocyte nodular predominant" OR "transformed bcell lymphoma predominant nodular lymphocyte" OR "transformed bcell lymphoma predominant lymphocyte nodular" OR "transformed b cell lymphoma nodular lymphocyte predominant" OR "transformed b cell lymphoma lymphocyte nodular predominant" OR "transformed b cell lymphoma predominant nodular lymphocyte" OR "transformed b cell lymphoma predominant lymphocyte nodular" OR "transformed cell b lymphoma nodular lymphocyte predominant" OR "transformed cell b lymphoma lymphocyte nodular predominant" OR "transformed cell b lymphoma predominant nodular lymphocyte" OR "transformed cell b lymphoma predominant lymphocyte nodular" OR "transformed Hodgkins lymphoma nodular lymphocyte predominant" OR "transformed Hodgkins lymphoma lymphocyte nodular predominant" OR "transformed Hodgkins lymphoma predominant nodular lymphocyte" OR "transformed Hodgkins lymphoma predominant lymphocyte nodular" OR "transformed Hodgkin lymphoma nodular lymphocyte predominant") AND  ( ( ethnicity OR ethnic OR ethnicities OR ethnics OR race OR racial OR racism OR multicultural OR "multi cultural" OR "cultural multi" OR crosscultural OR "cross cultural" OR "cultural cross" OR transcultural OR "trans cultural" OR "cultural trans" ) OR ( bame OR bames OR black OR continental OR hispanic OR native OR oceanic OR asian OR indian OR pakistani OR bangladeshi OR chinese OR african OR caribbean OR welsh OR scottish OR irish OR gypsy OR gypsies OR traveller OR romanian OR roma OR romanians OR romas OR arabian OR arab OR arabs OR arabians OR filipino OR indian OR showman OR showmen OR showwoman OR showwomen OR "show man" OR "show men" OR "man show" OR "men show" OR "show woman" OR "show women" OR "woman show" OR "women show" ) ) 

# Search 8
("transformed Hodgkin lymphoma lymphocyte nodular predominant" OR "transformed Hodgkin lymphoma predominant nodular lymphocyte" OR "transformed Hodgkin lymphoma predominant lymphocyte nodular" OR "transformed nodular lymphocyte predominant lymphoma bcell" OR "transformed lymphocyte nodular predominant lymphoma bcell" OR "transformed predominant nodular lymphocyte lymphoma bcell" OR "transformed predominant lymphocyte nodular lymphoma bcell" OR "transformed nodular lymphocyte predominant lymphoma b cell" OR "transformed lymphocyte nodular predominant lymphoma b cell" OR "transformed predominant nodular lymphocyte lymphoma b cell" OR "transformed predominant lymphocyte nodular lymphoma b cell" OR "transformed nodular lymphocyte predominant lymphoma cell b" OR "transformed lymphocyte nodular predominant lymphoma cell b" OR "transformed predominant nodular lymphocyte lymphoma cell b" OR "transformed predominant lymphocyte nodular lymphoma cell b" OR "transformed nodular lymphocyte predominant lymphoma Hodgkins" OR "transformed lymphocyte nodular predominant lymphoma Hodgkins" OR "transformed predominant nodular lymphocyte lymphoma Hodgkins" OR "transformed predominant lymphocyte nodular lymphoma Hodgkins" OR "transformed nodular lymphocyte predominant lymphoma Hodgkin" OR "transformed lymphocyte nodular predominant lymphoma Hodgkin" OR "transformed predominant nodular lymphocyte lymphoma Hodgkin" OR "transformed predominant lymphocyte nodular lymphoma Hodgkin" OR "transformed nodular lymphocyte predominant bcell lymphoma" OR "transformed lymphocyte nodular predominant bcell lymphoma" OR "transformed predominant nodular lymphocyte bcell lymphoma" OR "transformed predominant lymphocyte nodular bcell lymphoma" OR "transformed nodular lymphocyte predominant b cell lymphoma" OR "transformed lymphocyte nodular predominant b cell lymphoma" OR "transformed predominant nodular lymphocyte b cell lymphoma" OR "transformed predominant lymphocyte nodular b cell lymphoma" OR "transformed nodular lymphocyte predominant cell b lymphoma" OR "transformed lymphocyte nodular predominant cell b lymphoma" OR "transformed predominant nodular lymphocyte cell b lymphoma" OR "transformed predominant lymphocyte nodular cell b lymphoma" OR "transformed nodular lymphocyte predominant Hodgkins lymphoma" OR "transformed lymphocyte nodular predominant Hodgkins lymphoma" OR "transformed predominant nodular lymphocyte Hodgkins lymphoma" OR "transformed predominant lymphocyte nodular Hodgkins lymphoma" OR "transformed nodular lymphocyte predominant Hodgkin lymphoma" OR "transformed lymphocyte nodular predominant Hodgkin lymphoma" OR "transformed predominant nodular lymphocyte Hodgkin lymphoma" OR "transformed predominant lymphocyte nodular Hodgkin lymphoma" OR "transformed marginal zone tcell lymphoma" OR "transformed marginal zone t cell lymphoma" OR "transformed marginal zone cell t lymphoma" OR "transformed marginal zone bcell lymphoma" OR "transformed marginal zone b cell lymphoma" OR "transformed marginal zone cell b lymphoma" OR "transformed zone marginal tcell lymphoma" OR "transformed zone marginal t cell lymphoma" OR "transformed zone marginal cell t lymphoma" OR "transformed zone marginal bcell lymphoma" OR "transformed zone marginal b cell lymphoma" OR "transformed zone marginal cell b lymphoma" OR "transformed tcell marginal zone lymphoma" OR "transformed t cell marginal zone lymphoma" OR "transformed cell t marginal zone lymphoma" OR "transformed bcell marginal zone lymphoma" OR "transformed b cell marginal zone lymphoma" OR "transformed cell b marginal zone lymphoma" OR "transformed tcell zone marginal lymphoma" OR "transformed t cell zone marginal lymphoma" OR "transformed cell t zone marginal lymphoma" OR "transformed bcell zone marginal lymphoma" OR "transformed b cell zone marginal lymphoma" OR "transformed cell b zone marginal lymphoma" OR "transformed lymphoma marginal zone tcell" OR "transformed lymphoma marginal zone t cell" OR "transformed lymphoma marginal zone cell t" OR "transformed lymphoma marginal zone bcell" OR "transformed lymphoma marginal zone b cell" OR "transformed lymphoma marginal zone cell b" OR "transformed lymphoma zone marginal tcell" OR "transformed lymphoma zone marginal t cell" OR "transformed lymphoma zone marginal cell t" OR "transformed lymphoma zone marginal bcell" OR "transformed lymphoma zone marginal b cell" OR "transformed lymphoma zone marginal cell b" OR "transformed lymphoma tcell marginal zone") AND  ( ( ethnicity OR ethnic OR ethnicities OR ethnics OR race OR racial OR racism OR multicultural OR "multi cultural" OR "cultural multi" OR crosscultural OR "cross cultural" OR "cultural cross" OR transcultural OR "trans cultural" OR "cultural trans" ) OR ( bame OR bames OR black OR continental OR hispanic OR native OR oceanic OR asian OR indian OR pakistani OR bangladeshi OR chinese OR african OR caribbean OR welsh OR scottish OR irish OR gypsy OR gypsies OR traveller OR romanian OR roma OR romanians OR romas OR arabian OR arab OR arabs OR arabians OR filipino OR indian OR showman OR showmen OR showwoman OR showwomen OR "show man" OR "show men" OR "man show" OR "men show" OR "show woman" OR "show women" OR "woman show" OR "women show" ) ) 

# Search 9
("transformed lymphoma t cell marginal zone" OR "transformed lymphoma cell t marginal zone" OR "transformed lymphoma bcell marginal zone" OR "transformed lymphoma b cell marginal zone" OR "transformed lymphoma cell b marginal zone" OR "transformed lymphoma tcell zone marginal" OR "transformed lymphoma t cell zone marginal" OR "transformed lymphoma cell t zone marginal" OR "transformed lymphoma bcell zone marginal" OR "transformed lymphoma b cell zone marginal" OR "transformed lymphoma cell b zone marginal" OR "transformed MALT" OR "transformed mucosa associated lymphoid tissue" OR "transformed associated mucosa lymphoid tissue" OR "transformed lymphoid mucosa associated tissue" OR "transformed lymphoid associated mucosa tissue" OR "transformed tissue mucosa associated lymphoid" OR "transformed tissue associated mucosa lymphoid" OR "transformed tissue lymphoid mucosa associated" OR "transformed tissue lymphoid associated mucosa" OR "follicular tcell lymphoma transformed" OR "follicular t cell lymphoma transformed" OR "follicular cell t lymphoma transformed" OR "follicular bcell lymphoma transformed" OR "follicular b cell lymphoma transformed" OR "follicular cell b lymphoma transformed" OR "tcell follicular lymphoma transformed" OR "t cell follicular lymphoma transformed" OR "cell t follicular lymphoma transformed" OR "bcell follicular lymphoma transformed" OR "b cell follicular lymphoma transformed" OR "cell b follicular lymphoma transformed" OR "lymphoma follicular tcell transformed" OR "lymphoma follicular t cell transformed" OR "lymphoma follicular cell t transformed" OR "lymphoma follicular bcell transformed" OR "lymphoma follicular b cell transformed" OR "lymphoma follicular cell b transformed" OR "lymphoma tcell follicular transformed" OR "lymphoma t cell follicular transformed" OR "lymphoma cell t follicular transformed" OR "lymphoma bcell follicular transformed" OR "lymphoma b cell follicular transformed" OR "lymphoma cell b follicular transformed" OR "chronic lymphocytic leukemia transformed" OR "chronic lymphocytic leukaemia transformed" OR "chronic lymphocytic leukemias transformed" OR "chronic lymphocytic leukaemias transformed" OR "lymphocytic chronic leukemia transformed" OR "lymphocytic chronic leukaemia transformed" OR "lymphocytic chronic leukemias transformed" OR "lymphocytic chronic leukaemias transformed" OR "leukemia chronic lymphocytic transformed" OR "leukaemia chronic lymphocytic transformed" OR "leukemias chronic lymphocytic transformed" OR "leukaemias chronic lymphocytic transformed" OR "leukemia lymphocytic chronic transformed" OR "leukaemia lymphocytic chronic transformed" OR "leukemias lymphocytic chronic transformed" OR "leukaemias lymphocytic chronic transformed" OR "small lymphocytic lymphoma transformed" OR "lymphocytic small lymphoma transformed" OR "lymphoma small lymphocytic transformed" OR "lymphoma lymphocytic small transformed" OR "Richter transformed" OR "Richters transformed" OR "lymphoma bcell nodular lymphocyte predominant transformed" OR "lymphoma bcell lymphocyte nodular predominant transformed" OR "lymphoma bcell predominant nodular lymphocyte transformed" OR "lymphoma bcell predominant lymphocyte nodular transformed" OR "lymphoma b cell nodular lymphocyte predominant transformed" OR "lymphoma b cell lymphocyte nodular predominant transformed" OR "lymphoma b cell predominant nodular lymphocyte transformed" OR "lymphoma b cell predominant lymphocyte nodular transformed" OR "lymphoma cell b nodular lymphocyte predominant transformed" OR "lymphoma cell b lymphocyte nodular predominant transformed" OR "lymphoma cell b predominant nodular lymphocyte transformed" OR "lymphoma cell b predominant lymphocyte nodular transformed" OR "lymphoma Hodgkins nodular lymphocyte predominant transformed" OR "lymphoma Hodgkins lymphocyte nodular predominant transformed") AND  ( ( ethnicity OR ethnic OR ethnicities OR ethnics OR race OR racial OR racism OR multicultural OR "multi cultural" OR "cultural multi" OR crosscultural OR "cross cultural" OR "cultural cross" OR transcultural OR "trans cultural" OR "cultural trans" ) OR ( bame OR bames OR black OR continental OR hispanic OR native OR oceanic OR asian OR indian OR pakistani OR bangladeshi OR chinese OR african OR caribbean OR welsh OR scottish OR irish OR gypsy OR gypsies OR traveller OR romanian OR roma OR romanians OR romas OR arabian OR arab OR arabs OR arabians OR filipino OR indian OR showman OR showmen OR showwoman OR showwomen OR "show man" OR "show men" OR "man show" OR "men show" OR "show woman" OR "show women" OR "woman show" OR "women show" ) ) 

# Search 10
("lymphoma Hodgkins predominant nodular lymphocyte transformed" OR "lymphoma Hodgkins predominant lymphocyte nodular transformed" OR "lymphoma Hodgkin nodular lymphocyte predominant transformed" OR "lymphoma Hodgkin lymphocyte nodular predominant transformed" OR "lymphoma Hodgkin predominant nodular lymphocyte transformed" OR "lymphoma Hodgkin predominant lymphocyte nodular transformed" OR "bcell lymphoma nodular lymphocyte predominant transformed" OR "bcell lymphoma lymphocyte nodular predominant transformed" OR "bcell lymphoma predominant nodular lymphocyte transformed" OR "bcell lymphoma predominant lymphocyte nodular transformed" OR "b cell lymphoma nodular lymphocyte predominant transformed" OR "b cell lymphoma lymphocyte nodular predominant transformed" OR "b cell lymphoma predominant nodular lymphocyte transformed" OR "b cell lymphoma predominant lymphocyte nodular transformed" OR "cell b lymphoma nodular lymphocyte predominant transformed" OR "cell b lymphoma lymphocyte nodular predominant transformed" OR "cell b lymphoma predominant nodular lymphocyte transformed" OR "cell b lymphoma predominant lymphocyte nodular transformed" OR "Hodgkins lymphoma nodular lymphocyte predominant transformed" OR "Hodgkins lymphoma lymphocyte nodular predominant transformed" OR "Hodgkins lymphoma predominant nodular lymphocyte transformed" OR "Hodgkins lymphoma predominant lymphocyte nodular transformed" OR "Hodgkin lymphoma nodular lymphocyte predominant transformed" OR "Hodgkin lymphoma lymphocyte nodular predominant transformed" OR "Hodgkin lymphoma predominant nodular lymphocyte transformed" OR "Hodgkin lymphoma predominant lymphocyte nodular transformed" OR "nodular lymphocyte predominant lymphoma bcell transformed" OR "lymphocyte nodular predominant lymphoma bcell transformed" OR "predominant nodular lymphocyte lymphoma bcell transformed" OR "predominant lymphocyte nodular lymphoma bcell transformed" OR "nodular lymphocyte predominant lymphoma b cell transformed" OR "lymphocyte nodular predominant lymphoma b cell transformed" OR "predominant nodular lymphocyte lymphoma b cell transformed" OR "predominant lymphocyte nodular lymphoma b cell transformed" OR "nodular lymphocyte predominant lymphoma cell b transformed" OR "lymphocyte nodular predominant lymphoma cell b transformed" OR "predominant nodular lymphocyte lymphoma cell b transformed" OR "predominant lymphocyte nodular lymphoma cell b transformed" OR "nodular lymphocyte predominant lymphoma Hodgkins transformed" OR "lymphocyte nodular predominant lymphoma Hodgkins transformed" OR "predominant nodular lymphocyte lymphoma Hodgkins transformed" OR "predominant lymphocyte nodular lymphoma Hodgkins transformed" OR "nodular lymphocyte predominant lymphoma Hodgkin transformed" OR "lymphocyte nodular predominant lymphoma Hodgkin transformed" OR "predominant nodular lymphocyte lymphoma Hodgkin transformed" OR "predominant lymphocyte nodular lymphoma Hodgkin transformed" OR "nodular lymphocyte predominant bcell lymphoma transformed" OR "lymphocyte nodular predominant bcell lymphoma transformed" OR "predominant nodular lymphocyte bcell lymphoma transformed" OR "predominant lymphocyte nodular bcell lymphoma transformed" OR "nodular lymphocyte predominant b cell lymphoma transformed" OR "lymphocyte nodular predominant b cell lymphoma transformed" OR "predominant nodular lymphocyte b cell lymphoma transformed" OR "predominant lymphocyte nodular b cell lymphoma transformed" OR "nodular lymphocyte predominant cell b lymphoma transformed" OR "lymphocyte nodular predominant cell b lymphoma transformed" OR "predominant nodular lymphocyte cell b lymphoma transformed" OR "predominant lymphocyte nodular cell b lymphoma transformed" OR "nodular lymphocyte predominant Hodgkins lymphoma transformed" OR "lymphocyte nodular predominant Hodgkins lymphoma transformed" OR "predominant nodular lymphocyte Hodgkins lymphoma transformed" OR "predominant lymphocyte nodular Hodgkins lymphoma transformed" OR "nodular lymphocyte predominant Hodgkin lymphoma transformed" OR "lymphocyte nodular predominant Hodgkin lymphoma transformed" OR "predominant nodular lymphocyte Hodgkin lymphoma transformed" OR "predominant lymphocyte nodular Hodgkin lymphoma transformed" OR "marginal zone tcell lymphoma transformed" OR "marginal zone t cell lymphoma transformed" OR "marginal zone cell t lymphoma transformed" OR "marginal zone bcell lymphoma transformed" OR "marginal zone b cell lymphoma transformed" OR "marginal zone cell b lymphoma transformed" OR "zone marginal tcell lymphoma transformed" OR "zone marginal t cell lymphoma transformed" OR "zone marginal cell t lymphoma transformed" OR "zone marginal bcell lymphoma transformed" OR "zone marginal b cell lymphoma transformed" OR "zone marginal cell b lymphoma transformed" OR "tcell marginal zone lymphoma transformed" OR "t cell marginal zone lymphoma transformed") AND  ( ( ethnicity OR ethnic OR ethnicities OR ethnics OR race OR racial OR racism OR multicultural OR "multi cultural" OR "cultural multi" OR crosscultural OR "cross cultural" OR "cultural cross" OR transcultural OR "trans cultural" OR "cultural trans" ) OR ( bame OR bames OR black OR continental OR hispanic OR native OR oceanic OR asian OR indian OR pakistani OR bangladeshi OR chinese OR african OR caribbean OR welsh OR scottish OR irish OR gypsy OR gypsies OR traveller OR romanian OR roma OR romanians OR romas OR arabian OR arab OR arabs OR arabians OR filipino OR indian OR showman OR showmen OR showwoman OR showwomen OR "show man" OR "show men" OR "man show" OR "men show" OR "show woman" OR "show women" OR "woman show" OR "women show" ) ) 

# Search 11
("cell t marginal zone lymphoma transformed" OR "bcell marginal zone lymphoma transformed" OR "b cell marginal zone lymphoma transformed" OR "cell b marginal zone lymphoma transformed" OR "tcell zone marginal lymphoma transformed" OR "t cell zone marginal lymphoma transformed" OR "cell t zone marginal lymphoma transformed" OR "bcell zone marginal lymphoma transformed" OR "b cell zone marginal lymphoma transformed" OR "cell b zone marginal lymphoma transformed" OR "lymphoma marginal zone tcell transformed" OR "lymphoma marginal zone t cell transformed" OR "lymphoma marginal zone cell t transformed" OR "lymphoma marginal zone bcell transformed" OR "lymphoma marginal zone b cell transformed" OR "lymphoma marginal zone cell b transformed" OR "lymphoma zone marginal tcell transformed" OR "lymphoma zone marginal t cell transformed" OR "lymphoma zone marginal cell t transformed" OR "lymphoma zone marginal bcell transformed" OR "lymphoma zone marginal b cell transformed" OR "lymphoma zone marginal cell b transformed" OR "lymphoma tcell marginal zone transformed" OR "lymphoma t cell marginal zone transformed" OR "lymphoma cell t marginal zone transformed" OR "lymphoma bcell marginal zone transformed" OR "lymphoma b cell marginal zone transformed" OR "lymphoma cell b marginal zone transformed" OR "lymphoma tcell zone marginal transformed" OR "lymphoma t cell zone marginal transformed" OR "lymphoma cell t zone marginal transformed" OR "lymphoma bcell zone marginal transformed" OR "lymphoma b cell zone marginal transformed" OR "lymphoma cell b zone marginal transformed" OR "MALT transformed" OR "mucosa associated lymphoid tissue transformed" OR "associated mucosa lymphoid tissue transformed" OR "lymphoid mucosa associated tissue transformed" OR "lymphoid associated mucosa tissue transformed" OR "tissue mucosa associated lymphoid transformed" OR "tissue associated mucosa lymphoid transformed" OR "tissue lymphoid mucosa associated transformed" OR "tissue lymphoid associated mucosa transformed" OR "Waldenstrom macroglobulinemia" OR "Waldenström macroglobulinemia" OR "Waldenstroms macroglobulinemia" OR "Waldenströms macroglobulinemia" OR "macroglobulinemia Waldenstrom" OR "macroglobulinemia Waldenström" OR "macroglobulinemia Waldenstroms" OR "macroglobulinemia Waldenströms" OR "Richter syndrome" OR "Richter lymphoma" OR "Richter transformation" OR "Richters syndrome" OR "Richters lymphoma" OR "Richters transformation" OR "syndrome Richter" OR "lymphoma Richter" OR "transformation Richter" OR "syndrome Richters" OR "lymphoma Richters" OR "transformation Richters" OR "Hodkins disease" OR "disease Hodkins" OR "mutli myeloma" OR "myeloma mutli" OR multi*myeloma OR "myelodysplastic syndrome" OR "syndrome myelodysplastic" OR myelodysplasia OR myelofibrosis OR "Hodkins disease" OR "disease Hodkins") AND  ( ( ethnicity OR ethnic OR ethnicities OR ethnics OR race OR racial OR racism OR multicultural OR "multi cultural" OR "cultural multi" OR crosscultural OR "cross cultural" OR "cultural cross" OR transcultural OR "trans cultural" OR "cultural trans" ) OR ( bame OR bames OR black OR continental OR hispanic OR native OR oceanic OR asian OR indian OR pakistani OR bangladeshi OR chinese OR african OR caribbean OR welsh OR scottish OR irish OR gypsy OR gypsies OR traveller OR romanian OR roma OR romanians OR romas OR arabian OR arab OR arabs OR arabians OR filipino OR indian OR showman OR showmen OR showwoman OR showwomen OR "show man" OR "show men" OR "man show" OR "men show" OR "show woman" OR "show women" OR "woman show" OR "women show" ) ) 
