# Supplementary material for: Protocol: what are the ethnic inequities in care outcomes related to haematological malignancies, treated with transplant/cellular therapies, in the UK? A systematic review
Source: BMJ Open. 2025 May 21;15(5):e099354. doi: 10.1136/bmjopen-2025-099354 (PMC12096984; doi:10.1136/bmjopen-2025-099354)
Supplement: online supplemental file 2 [file bmjopen-15-5-s002.zip › searches/webOfScience.txt]

(TI=(((((blood OR h?em OR liquid OR myelo*) NEAR/1 (cancer? OR malignanc* OR neoplasm? OR tumo?r?)) OR leuk?emia? OR lymphoma?) OR ((leuk?emia? NEAR/1 ((acute NEAR/1 (myeloid OR lymphoblastic OR lymphocytic)) OR (chronic NEAR/1 (myeloid OR lymphocytic)) OR prolymphocytic OR (plasma NEAR/1 cell))) OR (lymphoma? NEAR/1 (hodgkins OR (((highgrade OR (high NEAR/1 grade)) OR aggressive) NEAR/2 (bcell? OR (b NEAR/1 cell?))) OR burkitt OR (large NEAR/1 (bcell? OR (b NEAR/1 cell?)) NEAR/1 (diffuse OR (primary NEAR/1 mediastinal))) OR follicular OR ((tcell? OR (t NEAR/1 cell?)) NEAR/1 peripheral) OR (mantle NEAR/1 cell?) OR lymphoblastic OR (anaplastic NEAR/1 ((large NEAR/1 cell?) OR largecell?)) OR (primary NEAR/1 ((central NEAR/1 nervous NEAR/1 system) OR CNS)) OR lymphoplasmacytic OR (small NEAR/1 lymphocytic)) OR (nodular NEAR/1 lymphocyte NEAR/1 predominant NEAR/2 lymphoma?)) OR (transfORm* NEAR/1 ((follicular NEAR/3 lymphoma) OR (chronic NEAR/1 lymphocytic NEAR/1 leuk?emia?) OR (small NEAR/1 lymphocytic NEAR/1 lymphoma?) OR richter? OR (nodular NEAR/1 lymphocyte NEAR/1 predominant NEAR/2 lymphoma?) OR (marginal NEAR/1 zone NEAR/3 lymphoma?) OR (MALT? OR (mucosa NEAR/1 associated NEAR/1 lymphoid NEAR/1 tissue?)))) OR ((Waldenstr?m? NEAR/1 macroglobulinemia?) OR (Richter? NEAR/1 (syndrome? OR lymphoma? OR transfORmation?)) OR (Hodkins NEAR/1 disease)) OR ((mutli* NEAR/1 myeloma?) OR multi???myeloma? OR ((myelodysplastic NEAR/1 syndrome?) OR myelodysplasia?) OR myelofibrosis OR (Hodkins NEAR/1 disease?)))) AND ((ethnic* OR (race? OR racial* OR racism) OR (multicultural OR (multi NEAR/1 cultural)) OR (crosscultural OR (cross NEAR/1 cultural)) OR (transcultural OR (trans NEAR/1 cultural))) OR ((bame? OR black? OR continental? OR hispanic? OR native? OR oceanic? OR asian? OR indian? OR pakistani OR bangladeshi OR chinese OR african? OR caribbean? OR welsh OR scottish OR irish OR gyps* OR traveller? OR roma OR arab? OR filipino? OR indian? OR showm?n OR showwom?n OR (show NEAR/1 m?n) OR (show NEAR/1 wom?n)) NEAR/5 (population* OR subpopulation* OR subgroup* OR group OR ethnic OR race* OR adult* OR age? OR adolescent? OR child* OR infant? OR person? OR individual?))))) OR AB=(((((blood OR h?em OR liquid OR myelo*) NEAR/1 (cancer? OR malignanc* OR neoplasm? OR tumo?r?)) OR leuk?emia? OR lymphoma?) OR ((leuk?emia? NEAR/1 ((acute NEAR/1 (myeloid OR lymphoblastic OR lymphocytic)) OR (chronic NEAR/1 (myeloid OR lymphocytic)) OR prolymphocytic OR (plasma NEAR/1 cell))) OR (lymphoma? NEAR/1 (hodgkins OR (((highgrade OR (high NEAR/1 grade)) OR aggressive) NEAR/2 (bcell? OR (b NEAR/1 cell?))) OR burkitt OR (large NEAR/1 (bcell? OR (b NEAR/1 cell?)) NEAR/1 (diffuse OR (primary NEAR/1 mediastinal))) OR follicular OR ((tcell? OR (t NEAR/1 cell?)) NEAR/1 peripheral) OR (mantle NEAR/1 cell?) OR lymphoblastic OR (anaplastic NEAR/1 ((large NEAR/1 cell?) OR largecell?)) OR (primary NEAR/1 ((central NEAR/1 nervous NEAR/1 system) OR CNS)) OR lymphoplasmacytic OR (small NEAR/1 lymphocytic)) OR (nodular NEAR/1 lymphocyte NEAR/1 predominant NEAR/2 lymphoma?)) OR (transfORm* NEAR/1 ((follicular NEAR/3 lymphoma) OR (chronic NEAR/1 lymphocytic NEAR/1 leuk?emia?) OR (small NEAR/1 lymphocytic NEAR/1 lymphoma?) OR richter? OR (nodular NEAR/1 lymphocyte NEAR/1 predominant NEAR/2 lymphoma?) OR (marginal NEAR/1 zone NEAR/3 lymphoma?) OR (MALT? OR (mucosa NEAR/1 associated NEAR/1 lymphoid NEAR/1 tissue?)))) OR ((Waldenstr?m? NEAR/1 macroglobulinemia?) OR (Richter? NEAR/1 (syndrome? OR lymphoma? OR transfORmation?)) OR (Hodkins NEAR/1 disease)) OR ((mutli* NEAR/1 myeloma?) OR multi???myeloma? OR ((myelodysplastic NEAR/1 syndrome?) OR myelodysplasia?) OR myelofibrosis OR (Hodkins NEAR/1 disease?)))) AND ((ethnic* OR (race? OR racial* OR racism) OR (multicultural OR (multi NEAR/1 cultural)) OR (crosscultural OR (cross NEAR/1 cultural)) OR (transcultural OR (trans NEAR/1 cultural))) OR ((bame? OR black? OR continental? OR hispanic? OR native? OR oceanic? OR asian? OR indian? OR pakistani OR bangladeshi OR chinese OR african? OR caribbean? OR welsh OR scottish OR irish OR gyps* OR traveller? OR roma OR arab? OR filipino? OR indian? OR showm?n OR showwom?n OR (show NEAR/1 m?n) OR (show NEAR/1 wom?n)) NEAR/5 (population* OR subpopulation* OR subgroup* OR group OR ethnic OR race* OR adult* OR age? OR adolescent? OR child* OR infant? OR person? OR individual?))))
